# Supplementary material for: Amino­(5-{2-[amino­(iminio)meth­yl]hydrazin-1-yl}-3,5-dimethyl-4,5-dihydro-1H-pyrazol-1-yl)methaniminium dinitrate
Source: Acta Crystallogr Sect E Struct Rep Online. 2010 Jul 3;66(Pt 8):o1916–7. doi: 10.1107/S1600536810025006 (PMC3007255; doi:10.1107/S1600536810025006)
Supplement: Supplementary file 1 [file e-66-o1916-sup1.cif]

##############################################################################
###                                                                        ###
###        Electronic paper (Acta Crystallographica Section E)             ###
###                                                                        ###
##############################################################################
#                                                                            #
# This CIF contains the data in a paper accepted for publication in Acta     #
# Crystallographica Section E. It conforms to the requirements of Notes      #
# for Authors for Section E, and has been peer reviewed under the auspices   #
# of the IUCr Commission on Journals.                                        #
#                                                                            #
# Full details of the Crystallographic Information File format               #
# are given in the paper "The Crystallographic Information File (CIF):       #
# a New Standard Archive File for Crystallography" by S. R. Hall, F. H.      #
# Allen and I. D. Brown [Acta Cryst. (1991), A47, 655-685].                  #
#                                                                            #
# The current version of the core CIF dictionary is obtainable from          #
# ftp://ftp.iucr.org/pub/cif_core.dic. The current version number is 2.4.    #
#                                                                            #
# Software is freely available for graphical display of the structure(s) in  #
# this CIF.  For information consult the CIF home page http://www.iucr.org/  #
# cif/home.html                                                              #
#                                                                            #
# This file may be used for bona fide research purposes within the           #
# scientific community so long as proper attribution is given to the journal # 
# article from which it was obtained.                                        #
#                                                                            #
##############################################################################
                                             
data_I
_audit_creation_method     SHELXL97
_chemical_name_systematic
;
Amino(5-{2-[amino(iminio)methyl]hydrazin-1-yl}-3,5-dimethyl-4,5-dihydro-
1<i>H</i>-pyrazol-1-yl)methaniminium dinitrate
;
_chemical_name_common     ?
_chemical_formula_moiety     'C7 H18 N8 2+, 2(N O3 -)'
_chemical_formula_sum     'C7 H18 N10 O6'
_chemical_formula_iupac     'C7 H18 N8 2+, 2N O3 -'
_chemical_formula_weight     338.31
_chemical_melting_point     ?
_symmetry_cell_setting     orthorhombic
_symmetry_space_group_name_H-M     'P 21 21 21'
_symmetry_space_group_name_hall     'P 2ac 2ab'
loop_
    _symmetry_equiv_pos_as_xyz
    'x, y, z'
    '-x+1/2, -y, z+1/2'
    'x+1/2, -y+1/2, -z'
    '-x, y+1/2, -z+1/2'
_cell_length_a     7.5025(2)
_cell_length_b     13.8946(4)
_cell_length_c     14.2477(3)
_cell_angle_alpha     90.00
_cell_angle_beta     90.00
_cell_angle_gamma     90.00
_cell_volume     1485.24(7)
_cell_formula_units_Z     4
_cell_measurement_reflns_used     2501
_cell_measurement_theta_min     3.0788
_cell_measurement_theta_max     29.0823
_cell_measurement_temperature     293(2)
_exptl_crystal_description     prism
_exptl_crystal_colour     white
_exptl_crystal_size_max     0.42
_exptl_crystal_size_mid     0.35
_exptl_crystal_size_min     0.26
_exptl_crystal_density_diffrn     1.513
_exptl_crystal_density_meas     ?
_exptl_crystal_density_method     'not measured'
_exptl_crystal_F_000     712
_exptl_absorpt_coefficient_mu     0.130
_exptl_absorpt_correction_type     none
_exptl_absorpt_process_details     ?
_exptl_absorpt_correction_T_min     ?
_exptl_absorpt_correction_T_max     ?
_exptl_special_details
;
;
_diffrn_ambient_temperature     293(2)
_diffrn_radiation_type     MoK\a
_diffrn_radiation_wavelength     0.71073
_diffrn_radiation_source     'fine-focus sealed tube'
_diffrn_radiation_monochromator     graphite
_diffrn_measurement_device_type
                             'Oxford Diffraction Xcalibur Sapphire3 (Gemini Mo)'
_diffrn_measurement_method     '\w scans'
_diffrn_detector_area_resol_mean     16.3280
_diffrn_reflns_number     4760
_diffrn_reflns_av_R_equivalents     0.0169
_diffrn_reflns_av_sigmaI/netI     0.0308
_diffrn_reflns_theta_min     3.09
_diffrn_reflns_theta_max     29.15
_diffrn_reflns_theta_full     26.32
_diffrn_measured_fraction_theta_max     0.871
_diffrn_measured_fraction_theta_full     0.998
_diffrn_reflns_limit_h_min     -10
_diffrn_reflns_limit_h_max     7
_diffrn_reflns_limit_k_min     -16
_diffrn_reflns_limit_k_max     17
_diffrn_reflns_limit_l_min     -19
_diffrn_reflns_limit_l_max     19
_diffrn_standards_number     ?
_diffrn_standards_interval_count     ?
_diffrn_standards_interval_time     ?
_diffrn_standards_decay_%     ?
_refine_special_details
;
Refinement of <i>F</i>^2^ against ALL reflections. The weighted <i>R</i>-factor
<i>wR</i> and goodness of fit <i>S</i> are based on <i>F</i>^2^, conventional
<i>R</i>-factors <i>R</i> are based on <i>F</i>, with <i>F</i> set to zero for
negative <i>F</i>^2^. The threshold expression of <i>F</i>^2^ >
\s(<i>F</i>^2^) is used only for calculating <i>R</i>-factors(gt) <i>etc</i>.
and is not relevant to the choice of reflections for refinement.
<i>R</i>-factors based on <i>F</i>^2^ are statistically about twice as large
as those based on <i>F</i>, and <i>R</i>- factors based on ALL data will be
even larger.
;
_reflns_number_total     1997
_reflns_number_gt     1548
_reflns_threshold_expression     I>2\s(I)
_refine_ls_structure_factor_coef     Fsqd
_refine_ls_matrix_type     full
_refine_ls_R_factor_all     0.0564
_refine_ls_R_factor_gt     0.0429
_refine_ls_wR_factor_gt     0.1088
_refine_ls_wR_factor_ref     0.1137
_refine_ls_goodness_of_fit_ref     1.027
_refine_ls_restrained_S_all     1.027
_refine_ls_number_reflns     1997
_refine_ls_number_parameters     210
_refine_ls_number_restraints     0
_refine_ls_hydrogen_treatment     constr
_refine_ls_weighting_scheme     calc
_refine_ls_weighting_details
         'calc w=1/[\s^2^(Fo^2^)+(0.0719P)^2^+0.0000P] where P=(Fo^2^+2Fc^2^)/3'
_atom_sites_solution_hydrogens     geom
_atom_sites_solution_primary     direct
_atom_sites_solution_secondary     difmap
_refine_ls_shift/su_max     0.000
_refine_ls_shift/su_mean     0.000
_refine_diff_density_max     0.421
_refine_diff_density_min     -0.327
_refine_ls_extinction_method     none
_refine_ls_extinction_coef     ?
loop_
    _atom_type_symbol
    _atom_type_description
    _atom_type_scat_dispersion_real
    _atom_type_scat_dispersion_imag
    _atom_type_scat_source
    'C' 'C' 0.0033 0.0016
                         'International Tables Vol C Tables 4.2.6.8 and 6.1.1.4'
    'H' 'H' 0.0000 0.0000
                         'International Tables Vol C Tables 4.2.6.8 and 6.1.1.4'
    'N' 'N' 0.0061 0.0033
                         'International Tables Vol C Tables 4.2.6.8 and 6.1.1.4'
    'O' 'O' 0.0106 0.0060
                         'International Tables Vol C Tables 4.2.6.8 and 6.1.1.4'
_computing_data_collection
;
CrysAlis Pro (Oxford Diffraction, 2008)
;
_computing_cell_refinement
;
CrysAlis Pro (Oxford Diffraction, 2008)
;
_computing_data_reduction
;
CrysAlis Pro (Oxford Diffraction, 2008)
;
_computing_structure_solution     'SHELXS97 (Sheldrick, 2008)'
_computing_structure_refinement     'SHELXL97 (Sheldrick, 2008)'
_computing_molecular_graphics     'ORTEP-3 (Farrugia, 1997)'
_computing_publication_material
  'WinGX (Farrugia, 1999), PLATON (Spek, 2009) and PARST (Nardelli, 1983, 1995)'
loop_
    _atom_site_type_symbol
    _atom_site_label
    _atom_site_fract_x
    _atom_site_fract_y
    _atom_site_fract_z
    _atom_site_U_iso_or_equiv
    _atom_site_adp_type
    _atom_site_calc_flag
    _atom_site_refinement_flags
    _atom_site_occupancy
    _atom_site_disorder_assembly
    _atom_site_disorder_group
    N N1 0.6023(3) 0.23138(16) 0.72769(15) 0.0309(5) Uani d . 1 . .
    N N2 0.5967(3) 0.19338(16) 0.63655(16) 0.0322(5) Uani d . 1 . .
    N N3 0.6670(3) 0.39564(15) 0.76413(15) 0.0296(5) Uani d . 1 . .
    H H3 0.6855 0.4255 0.8161 0.036 Uiso d R 1 . .
    N N4 0.5571(3) 0.43172(16) 0.69281(15) 0.0312(5) Uani d . 1 . .
    H H4 0.5944 0.4349 0.6359 0.037 Uiso d R 1 . .
    N N5 0.3293(3) 0.44897(18) 0.79956(16) 0.0382(6) Uani d . 1 . .
    H H5A 0.2228 0.4676 0.8127 0.046 Uiso d R 1 . .
    H H5B 0.3938 0.4222 0.8421 0.046 Uiso d R 1 . .
    N N6 0.2960(3) 0.50226(18) 0.64889(17) 0.0412(6) Uani d . 1 . .
    H H6A 0.1894 0.5212 0.6611 0.049 Uiso d R 1 . .
    H H6B 0.3394 0.5100 0.5935 0.049 Uiso d R 1 . .
    N N7 0.3393(3) 0.15173(18) 0.75060(18) 0.0427(6) Uani d . 1 . .
    H H7A 0.2524 0.1339 0.7860 0.051 Uiso d R 1 . .
    H H7B 0.3423 0.1341 0.6928 0.051 Uiso d R 1 . .
    N N8 0.4640(3) 0.23279(18) 0.87330(18) 0.0410(6) Uani d . 1 . .
    H H8A 0.3773 0.2151 0.9088 0.049 Uiso d R 1 . .
    H H8B 0.5481 0.2681 0.8956 0.049 Uiso d R 1 . .
    C C1 0.7481(3) 0.30221(18) 0.74174(19) 0.0283(5) Uani d . 1 . .
    C C2 0.8406(4) 0.2956(2) 0.6454(2) 0.0340(6) Uani d . 1 . .
    H H2A 0.8451 0.3581 0.6152 0.041 Uiso calc R 1 . .
    H H2B 0.9610 0.2710 0.6517 0.041 Uiso calc R 1 . .
    C C3 0.7278(4) 0.22799(19) 0.59131(19) 0.0318(6) Uani d . 1 . .
    C C4 0.7588(5) 0.2006(2) 0.4917(2) 0.0477(8) Uani d . 1 . .
    H H4A 0.6762 0.1511 0.4740 0.071 Uiso calc R 1 . .
    H H4B 0.8784 0.1772 0.4846 0.071 Uiso calc R 1 . .
    H H4C 0.7418 0.2559 0.4523 0.071 Uiso calc R 1 . .
    C C5 0.4681(3) 0.20601(18) 0.78507(19) 0.0306(6) Uani d . 1 . .
    C C6 0.8751(4) 0.2760(2) 0.8205(2) 0.0426(7) Uani d . 1 . .
    H H6C 0.9766 0.3181 0.8188 0.064 Uiso calc R 1 . .
    H H6D 0.9139 0.2106 0.8129 0.064 Uiso calc R 1 . .
    H H6E 0.8153 0.2828 0.8797 0.064 Uiso calc R 1 . .
    C C7 0.3929(3) 0.46119(18) 0.71523(17) 0.0268(5) Uani d . 1 . .
    N N9 0.0699(3) 0.09061(19) 0.95468(15) 0.0364(6) Uani d . 1 . .
    O O1 0.0933(3) 0.05303(16) 0.87444(13) 0.0442(5) Uani d . 1 . .
    O O2 0.1651(3) 0.15852(17) 0.97976(16) 0.0521(6) Uani d . 1 . .
    N N10 -0.0557(4) 0.52379(19) 0.92350(18) 0.0418(6) Uani d . 1 . .
    O O3 -0.0469(3) 0.0598(3) 1.00527(15) 0.0752(9) Uani d . 1 . .
    O O4 0.0522(4) 0.4704(3) 0.9632(2) 0.0828(9) Uani d . 1 . .
    O O5 -0.0419(3) 0.52961(19) 0.83639(16) 0.0562(6) Uani d . 1 . .
    O O6 -0.1669(5) 0.5670(2) 0.9663(3) 0.1010(12) Uani d . 1 . .
loop_
    _atom_site_aniso_label
    _atom_site_aniso_U_11
    _atom_site_aniso_U_22
    _atom_site_aniso_U_33
    _atom_site_aniso_U_12
    _atom_site_aniso_U_13
    _atom_site_aniso_U_23
    N1 0.0339(11) 0.0319(11) 0.0268(10) -0.0079(10) 0.0053(10) -0.0029(10)
    N2 0.0347(11) 0.0323(11) 0.0295(10) -0.0007(10) -0.0011(11) -0.0039(10)
    N3 0.0314(11) 0.0302(11) 0.0273(10) 0.0030(10) -0.0032(10) -0.0059(10)
    N4 0.0311(12) 0.0389(12) 0.0238(9) 0.0040(11) 0.0021(10) 0.0021(10)
    N5 0.0331(11) 0.0514(15) 0.0302(10) 0.0120(12) 0.0026(11) 0.0029(12)
    N6 0.0418(14) 0.0496(14) 0.0323(12) 0.0167(13) -0.0042(10) 0.0003(12)
    N7 0.0363(12) 0.0479(13) 0.0440(14) -0.0148(12) 0.0069(12) 0.0011(13)
    N8 0.0413(13) 0.0484(14) 0.0334(12) -0.0106(12) 0.0098(12) 0.0002(12)
    C1 0.0249(12) 0.0282(11) 0.0318(13) -0.0012(11) -0.0016(11) -0.0002(12)
    C2 0.0293(13) 0.0360(14) 0.0365(14) 0.0026(12) 0.0068(12) -0.0006(13)
    C3 0.0342(14) 0.0291(12) 0.0320(13) 0.0052(12) 0.0005(12) -0.0022(12)
    C4 0.0491(17) 0.0572(19) 0.0367(15) 0.0090(17) 0.0088(15) -0.0050(16)
    C5 0.0320(13) 0.0259(12) 0.0338(13) 0.0012(11) 0.0035(12) 0.0037(11)
    C6 0.0338(15) 0.0535(18) 0.0403(16) 0.0079(15) -0.0081(13) 0.0023(15)
    C7 0.0272(12) 0.0267(12) 0.0265(11) 0.0001(11) -0.0026(11) -0.0047(10)
    N9 0.0317(12) 0.0526(15) 0.0249(10) -0.0043(12) 0.0015(11) -0.0007(11)
    O1 0.0482(11) 0.0567(13) 0.0277(9) -0.0101(11) 0.0064(10) -0.0083(10)
    O2 0.0543(13) 0.0573(13) 0.0448(12) -0.0216(12) 0.0073(11) -0.0166(12)
    N10 0.0405(14) 0.0442(15) 0.0405(13) -0.0054(13) -0.0008(12) -0.0085(12)
    O3 0.0620(15) 0.130(3) 0.0335(11) -0.0500(18) 0.0185(12) -0.0166(15)
    O4 0.094(2) 0.097(2) 0.0578(15) 0.012(2) -0.0325(17) 0.0030(16)
    O5 0.0557(14) 0.0699(15) 0.0430(11) -0.0017(14) -0.0097(11) 0.0007(12)
    O6 0.092(2) 0.0797(19) 0.131(3) 0.007(2) 0.061(2) -0.035(2)
_geom_special_details
;
 All esds (except the esd in the dihedral angle between two l.s. planes)
 are estimated using the full covariance matrix.  The cell esds are taken
 into account individually in the estimation of esds in distances, angles
 and torsion angles; correlations between esds in cell parameters are only
 used when they are defined by crystal symmetry.  An approximate (isotropic)
 treatment of cell esds is used for estimating esds involving l.s. planes.
;
loop_
    _geom_bond_atom_site_label_1
    _geom_bond_atom_site_label_2
    _geom_bond_site_symmetry_2
    _geom_bond_distance
    _geom_bond_publ_flag
    N1 C5 . 1.344(3) ?
    N1 N2 . 1.403(3) ?
    N1 C1 . 1.485(3) ?
    N2 C3 . 1.271(4) ?
    N3 N4 . 1.402(3) ?
    N3 C1 . 1.469(3) ?
    N3 H3 . 0.8601 ?
    N4 C7 . 1.336(3) ?
    N4 H4 . 0.8593 ?
    N5 C7 . 1.304(3) ?
    N5 H5A . 0.8606 ?
    N5 H5B . 0.8597 ?
    N6 C7 . 1.322(3) ?
    N6 H6A . 0.8597 ?
    N6 H6B . 0.8606 ?
    N7 C5 . 1.320(4) ?
    N7 H7A . 0.8605 ?
    N7 H7B . 0.8594 ?
    N8 C5 . 1.311(4) ?
    N8 H8A . 0.8597 ?
    N8 H8B . 0.8605 ?
    C1 C6 . 1.517(4) ?
    C1 C2 . 1.541(4) ?
    C2 C3 . 1.480(4) ?
    C2 H2A . 0.9700 ?
    C2 H2B . 0.9700 ?
    C3 C4 . 1.488(4) ?
    C4 H4A . 0.9600 ?
    C4 H4B . 0.9600 ?
    C4 H4C . 0.9600 ?
    C6 H6C . 0.9600 ?
    C6 H6D . 0.9600 ?
    C6 H6E . 0.9600 ?
    N9 O3 . 1.212(3) ?
    N9 O2 . 1.236(3) ?
    N9 O1 . 1.269(3) ?
    N10 O6 . 1.195(4) ?
    N10 O4 . 1.235(4) ?
    N10 O5 . 1.248(3) ?
loop_
    _geom_angle_atom_site_label_1
    _geom_angle_atom_site_label_2
    _geom_angle_atom_site_label_3
    _geom_angle_site_symmetry_1
    _geom_angle_site_symmetry_3
    _geom_angle
    _geom_angle_publ_flag
    C5 N1 N2 . . 116.2(2) ?
    C5 N1 C1 . . 130.1(2) ?
    N2 N1 C1 . . 113.4(2) ?
    C3 N2 N1 . . 107.7(2) ?
    N4 N3 C1 . . 113.7(2) ?
    N4 N3 H3 . . 123.2 ?
    C1 N3 H3 . . 123.1 ?
    C7 N4 N3 . . 118.6(2) ?
    C7 N4 H4 . . 120.7 ?
    N3 N4 H4 . . 120.7 ?
    C7 N5 H5A . . 120.0 ?
    C7 N5 H5B . . 120.0 ?
    H5A N5 H5B . . 120.0 ?
    C7 N6 H6A . . 120.0 ?
    C7 N6 H6B . . 120.1 ?
    H6A N6 H6B . . 120.0 ?
    C5 N7 H7A . . 120.0 ?
    C5 N7 H7B . . 120.0 ?
    H7A N7 H7B . . 120.0 ?
    C5 N8 H8A . . 120.0 ?
    C5 N8 H8B . . 119.9 ?
    H8A N8 H8B . . 120.0 ?
    N3 C1 N1 . . 108.1(2) ?
    N3 C1 C6 . . 108.1(2) ?
    N1 C1 C6 . . 113.8(2) ?
    N3 C1 C2 . . 115.6(2) ?
    N1 C1 C2 . . 99.90(19) ?
    C6 C1 C2 . . 111.2(2) ?
    C3 C2 C1 . . 104.1(2) ?
    C3 C2 H2A . . 110.9 ?
    C1 C2 H2A . . 110.9 ?
    C3 C2 H2B . . 110.9 ?
    C1 C2 H2B . . 110.9 ?
    H2A C2 H2B . . 109.0 ?
    N2 C3 C2 . . 114.8(2) ?
    N2 C3 C4 . . 120.5(3) ?
    C2 C3 C4 . . 124.7(3) ?
    C3 C4 H4A . . 109.5 ?
    C3 C4 H4B . . 109.5 ?
    H4A C4 H4B . . 109.5 ?
    C3 C4 H4C . . 109.5 ?
    H4A C4 H4C . . 109.5 ?
    H4B C4 H4C . . 109.5 ?
    N8 C5 N7 . . 120.1(3) ?
    N8 C5 N1 . . 121.7(3) ?
    N7 C5 N1 . . 118.2(2) ?
    C1 C6 H6C . . 109.5 ?
    C1 C6 H6D . . 109.5 ?
    H6C C6 H6D . . 109.5 ?
    C1 C6 H6E . . 109.5 ?
    H6C C6 H6E . . 109.5 ?
    H6D C6 H6E . . 109.5 ?
    N5 C7 N6 . . 120.9(2) ?
    N5 C7 N4 . . 121.2(2) ?
    N6 C7 N4 . . 117.9(2) ?
    O3 N9 O2 . . 121.0(3) ?
    O3 N9 O1 . . 119.3(3) ?
    O2 N9 O1 . . 119.6(2) ?
    O6 N10 O4 . . 121.7(3) ?
    O6 N10 O5 . . 122.2(3) ?
    O4 N10 O5 . . 116.1(3) ?
loop_
    _geom_torsion_atom_site_label_1
    _geom_torsion_atom_site_label_2
    _geom_torsion_atom_site_label_3
    _geom_torsion_atom_site_label_4
    _geom_torsion_site_symmetry_1
    _geom_torsion_site_symmetry_2
    _geom_torsion_site_symmetry_3
    _geom_torsion_site_symmetry_4
    _geom_torsion
    _geom_torsion_publ_flag
    C5 N1 N2 C3 . . . . 177.1(2) ?
    C1 N1 N2 C3 . . . . 3.2(3) ?
    C1 N3 N4 C7 . . . . 129.5(2) ?
    N4 N3 C1 N1 . . . . -61.2(3) ?
    N4 N3 C1 C6 . . . . 175.2(2) ?
    N4 N3 C1 C2 . . . . 49.7(3) ?
    C5 N1 C1 N3 . . . . -55.7(3) ?
    N2 N1 C1 N3 . . . . 117.2(2) ?
    C5 N1 C1 C6 . . . . 64.4(4) ?
    N2 N1 C1 C6 . . . . -122.7(3) ?
    C5 N1 C1 C2 . . . . -176.9(3) ?
    N2 N1 C1 C2 . . . . -4.1(3) ?
    N3 C1 C2 C3 . . . . -112.3(2) ?
    N1 C1 C2 C3 . . . . 3.4(2) ?
    C6 C1 C2 C3 . . . . 123.9(2) ?
    N1 N2 C3 C2 . . . . -0.6(3) ?
    N1 N2 C3 C4 . . . . 179.7(2) ?
    C1 C2 C3 N2 . . . . -1.9(3) ?
    C1 C2 C3 C4 . . . . 177.7(3) ?
    N2 N1 C5 N8 . . . . 176.2(2) ?
    C1 N1 C5 N8 . . . . -11.1(4) ?
    N2 N1 C5 N7 . . . . -2.9(4) ?
    C1 N1 C5 N7 . . . . 169.8(2) ?
    N3 N4 C7 N5 . . . . -6.1(4) ?
    N3 N4 C7 N6 . . . . 174.6(2) ?
loop_
    _geom_hbond_atom_site_label_D
    _geom_hbond_atom_site_label_H
    _geom_hbond_atom_site_label_A
    _geom_hbond_site_symmetry_A
    _geom_hbond_distance_DH
    _geom_hbond_distance_HA
    _geom_hbond_distance_DA
    _geom_hbond_angle_DHA
    N3 H3 O5 1_655 0.86 2.52 3.048(3) 120.4
    N4 H4 O6 2_564 0.86 2.48 3.331(5) 172.7
    N5 H5A O4 . 0.86 2.50 3.138(4) 131.8
    N5 H5A O5 . 0.86 2.19 3.048(4) 173.5
    N5 H5B O3 3_557 0.86 2.23 2.934(3) 138.6
    N6 H6A O1 4_556 0.86 2.22 3.022(3) 154.4
    N6 H6B O4 2_564 0.86 2.04 2.905(4) 178.7
    N7 H7A O1 . 0.86 2.07 2.899(3) 161.9
    N8 H8A O2 . 0.86 2.04 2.897(3) 172.0
    N8 H8B O2 3_557 0.86 2.23 2.990(3) 147.6
data_global
_journal_date_recd_electronic     2010-06-21
_journal_date_accepted     2010-06-25
_journal_name_full     'Acta Crystallographica, Section E'
_journal_year     2010
_journal_volume     66
_journal_issue      8
_journal_page_first     o1916
_journal_page_last     o1917
_journal_paper_category     QO
_journal_coeditor_code     DN2584
_publ_contact_author_name     'Novakovi\'c, Sladjana B.'
_publ_contact_author_address
;
'Vin\<ca' Institute of Nuclear Sciences
Laboratory of Theoretical Physics and Condensed Matter Physics
PO Box 522
11001 Belgrade
Serbia
;
_publ_contact_author_email     snovak@vinca.rs
_publ_contact_author_fax     '381 11 8065829'
_publ_contact_author_phone     '381 11 8065828'
_publ_section_title
;\
Amino(5-{2-[amino(iminio)methyl]hydrazin-1-yl}-3,5-dimethyl-4,5-dihydro-\
1<i>H</i>-pyrazol-1-yl)methaniminium dinitrate
;
loop_
    _publ_author_name
    _publ_author_footnote
    _publ_author_address
    "Novakovi\'c, Sladjana B." .
;
Vin\<ca Institute of Nuclear Sciences
Laboratory of Theoretical Physics and Condensed Matter Physics
PO Box 522
11001 Belgrade
Serbia
;
    "Mirjana Lalovi\'c" .
;
Department of Chemistry
Faculty of Sciences
University of Novi Sad
Trg Dositeja Obradovi\'ca 3
21000 Novi Sad
Serbia
;
    "Divjakovi\'c, Vladimir" .
;
Department of Chemistry
Faculty of Sciences
University of Novi Sad
Trg Dositeja Obradovi\'ca 3
21000 Novi Sad
Serbia
;
    "Vojinovi\'c-Je\<si\'c, Ljiljana S." .
;
Department of Chemistry
Faculty of Sciences
University of Novi Sad
Trg Dositeja Obradovi\'ca 3
21000 Novi Sad
Serbia
;
    "\<Ce\<sljevi\'c, Valerija I." .
;
Department of Chemistry
Faculty of Sciences
University of Novi Sad
Trg Dositeja Obradovi\'ca 3
21000 Novi Sad
Serbia
;
