# Supplementary material for: Amino­(5-{2-[amino­(iminio)meth­yl]hydrazin-1-yl}-3,5-dimethyl-4,5-dihydro-1H-pyrazol-1-yl)methaniminium dinitrate
Source: Acta Crystallogr Sect E Struct Rep Online. 2010 Jul 3;66(Pt 8):o1916–7. doi: 10.1107/S1600536810025006 (PMC3007255; doi:10.1107/S1600536810025006)
Supplement: Supplementary file 2 [file e-66-o1916-Isup2.hkl]

#
# h,k,l, Fc-squared, Fo-squared, sigma(Fo-squared) and status flag
#
data_I
_shelx_title ' L-amg in P2(1)2(1)2(1)'
_shelx_refln_list_code          4
_shelx_F_calc_maximum      177.41
_exptl_crystal_F_000       712.00
_reflns_d_resolution_high  0.7295
 
loop_
 _symmetry_equiv_pos_as_xyz
 'x, y, z'
 '-x+1/2, -y, z+1/2'
 'x+1/2, -y+1/2, -z'
 '-x, y+1/2, -z+1/2'
 
_cell_length_a     7.5025
_cell_length_b    13.8946
_cell_length_c    14.2477
_cell_angle_alpha  90.000
_cell_angle_beta   90.000
_cell_angle_gamma  90.000
 
_shelx_F_squared_multiplier     1.000
 
loop_
 _refln_index_h
 _refln_index_k
 _refln_index_l
 _refln_F_squared_calc
 _refln_F_squared_meas
 _refln_F_squared_sigma
 _refln_observed_status
   2   0   0      842.35      795.24      4.74 o
   4   0   0      704.24      620.57     12.08 o
   6   0   0       86.85       92.65      3.82 o
   8   0   0       87.53       93.24      9.42 o
   1   1   0     1436.69     1647.86     10.69 o
   2   1   0      395.64      404.39      2.83 o
   3   1   0     2029.22     1824.18     19.07 o
   4   1   0       49.76       57.29      1.78 o
   5   1   0       24.07       28.36      1.56 o
   6   1   0        3.87        7.63      2.18 o
   7   1   0      137.36      147.94      6.86 o
   8   1   0      282.12      263.17      9.17 o
   9   1   0        8.31       17.15      6.90 o
   1   2   0     4596.51     4389.39     55.54 o
   2   2   0     3478.81     3342.49     12.57 o
   3   2   0      243.17      222.30      2.76 o
   4   2   0       16.64       15.47      1.39 o
   5   2   0        2.06        3.91      1.39 o
   6   2   0        3.30        0.32      1.36 o
   7   2   0      120.98       94.87      6.71 o
   8   2   0      401.38      421.32     15.51 o
   9   2   0       65.70       71.82      9.89 o
   1   3   0     6221.64     5602.54     62.37 o
   2   3   0     4388.94     4031.36     26.86 o
   3   3   0      451.28      439.56      3.57 o
   4   3   0      499.54      517.93      4.16 o
   5   3   0      788.80      818.39      8.02 o
   6   3   0      314.47      273.14      4.05 o
   7   3   0      261.61      243.88      7.98 o
   8   3   0      189.74      214.33     13.52 o
   9   3   0       40.44       19.03      7.35 o
   0   4   0    14903.01    13753.75    127.01 o
   1   4   0    31475.04    26515.26    135.62 o
   2   4   0     1446.74     1415.18      9.58 o
   3   4   0      505.86      485.10      4.75 o
   4   4   0      465.12      445.32      7.65 o
   5   4   0      203.69      207.79      3.54 o
   6   4   0      306.80      316.85      7.10 o
   7   4   0       50.40       30.12      8.85 o
   8   4   0       41.53       43.99      8.93 o
   9   4   0       38.52       60.07     10.78 o
   1   5   0     2135.70     2026.12     11.31 o
   2   5   0      633.31      556.74      7.69 o
   3   5   0        0.60        1.45      2.83 o
   4   5   0      549.43      569.33      8.69 o
   5   5   0       11.14       16.56      3.12 o
   6   5   0       44.93       45.38      3.96 o
   7   5   0       80.61      103.23     10.82 o
   8   5   0       45.02       49.33     10.05 o
   9   5   0      140.39      162.17     12.58 o
   0   6   0      496.24      461.80      6.07 o
   1   6   0       34.77       36.41      1.48 o
   2   6   0      742.57      699.29     11.03 o
   3   6   0       19.86       27.30      3.54 o
   4   6   0       51.31       42.06      3.97 o
   5   6   0       26.80       36.66      4.06 o
   6   6   0      116.39      116.54      5.50 o
   7   6   0       24.74       11.87      8.87 o
   8   6   0       18.74       15.29      9.52 o
   1   7   0       45.93       50.39      1.82 o
   2   7   0       13.50       10.21      2.76 o
   3   7   0      120.85       89.73      5.54 o
   4   7   0      632.25      654.16     20.06 o
   5   7   0       84.82       71.00      4.82 o
   6   7   0       19.47       19.99      4.07 o
   7   7   0       23.24       11.10      9.23 o
   8   7   0        0.54        4.73      9.24 o
   0   8   0     1884.83     1974.27     84.46 o
   1   8   0     1429.19     1446.93      7.91 o
   2   8   0       72.63       56.82      3.65 o
   3   8   0        3.25        0.83      3.57 o
   4   8   0       40.47       30.94      4.37 o
   5   8   0       23.76       25.74      4.51 o
   6   8   0       69.88       75.71      5.59 o
   7   8   0       11.37       11.04      7.37 o
   8   8   0        0.04       -2.62      7.08 o
   1   9   0      184.31      202.78      3.51 o
   2   9   0       39.46       38.31      3.53 o
   3   9   0       79.68       95.04      5.48 o
   4   9   0        8.59        3.97      4.14 o
   5   9   0        2.34        1.82      4.21 o
   6   9   0       94.19      108.47      6.29 o
   7   9   0       73.85      101.77     11.73 o
   8   9   0        7.50       11.67     10.47 o
   0  10   0        6.23       10.82      3.03 o
   1  10   0      524.36      510.22      5.44 o
   2  10   0      123.13      109.31      4.76 o
   3  10   0       72.16       61.82      5.22 o
   4  10   0      173.35      160.62      7.06 o
   5  10   0        0.18        2.80      4.33 o
   6  10   0       20.51       17.59      4.42 o
   7  10   0        3.46        5.14      9.43 o
   1  11   0       14.03       12.32      3.32 o
   2  11   0        5.66        3.62      3.36 o
   3  11   0       10.65        8.10      4.36 o
   4  11   0        2.37        1.29      4.64 o
   5  11   0        0.08       -0.20      4.82 o
   6  11   0       10.62       14.03      4.71 o
   7  11   0        4.74        7.40      9.97 o
   0  12   0      293.71      320.04      7.45 o
   1  12   0       30.66       30.35      3.75 o
   2  12   0       11.27       11.43      3.64 o
   3  12   0        1.45        2.24      4.63 o
   4  12   0        0.02        0.68      4.74 o
   5  12   0        1.15        0.77      4.78 o
   6  12   0        3.78        6.27      4.87 o
   1  13   0        0.12        3.52      3.39 o
   2  13   0      184.60      190.98      7.59 o
   3  13   0      166.93      186.98      8.08 o
   4  13   0        1.23        3.84      4.89 o
   5  13   0       31.94       22.75      5.49 o
   6  13   0       10.55       -1.01      8.87 o
   0  14   0       42.39       41.77      8.88 o
   1  14   0        0.77        1.66      3.40 o
   2  14   0       26.56       24.16      4.94 o
   3  14   0       27.84       34.65      5.54 o
   4  14   0       27.93       22.83      5.27 o
   5  14   0        0.34        0.35      5.17 o
   6  14   0        3.73        6.63      9.64 o
   1  15   0        5.57        6.60      5.55 o
   2  15   0        0.55        3.30      4.63 o
   3  15   0        0.05       -0.39      5.05 o
   4  15   0        0.04       -0.37      5.11 o
   5  15   0       11.34       17.40      5.92 o
   0  16   0       46.32       48.66      9.97 o
   1  16   0       11.89        8.33      5.25 o
   2  16   0        5.06       14.16      7.69 o
   3  16   0       51.26       55.24      9.64 o
   4  16   0       12.15       19.15      5.98 o
   5  16   0        0.01        9.10      7.43 o
   1  17   0       59.28       49.55      9.68 o
   2  17   0       10.86        7.98      7.56 o
   3  17   0        4.28        3.40      8.33 o
   2   0   1       56.32       72.56      4.05 o
   3   0   1     1790.53     1702.24     11.48 o
   4   0   1      591.19      587.29      5.79 o
   5   0   1      101.50       98.98      3.21 o
   6   0   1      117.41      112.71      3.04 o
   7   0   1        7.19        4.33      4.40 o
   8   0   1       16.06       30.18      5.49 o
   9   0   1        0.01        4.39      7.46 o
  10   0   1       26.07       39.18      8.37 o
   1   1   1     2819.61     2694.51     12.41 o
   2   1   1     5279.44     5235.40     29.92 o
   3   1   1      127.43      124.56      2.02 o
   4   1   1      152.10      128.40      1.49 o
   5   1   1      141.73      144.17      2.20 o
   6   1   1       88.10       81.80      1.92 o
   7   1   1      343.28      326.63      6.44 o
   8   1   1       94.25       89.68      5.41 o
   9   1   1        0.60        2.23      5.14 o
  10   1   1        1.72        2.87      9.01 o
   0   2   1       11.50        2.84      1.97 o
   1   2   1     2935.93     2931.35      8.77 o
   2   2   1      858.33      853.99      3.26 o
   3   2   1     2716.49     2654.58      6.67 o
   4   2   1      107.78      119.77      1.69 o
   5   2   1       81.26       77.67      1.42 o
   6   2   1       32.95       34.87      1.59 o
   7   2   1      148.40      148.61      5.73 o
   8   2   1      136.85      177.14      6.65 o
   9   2   1        9.75       14.29      5.96 o
   0   3   1     2744.63     2568.28      6.95 o
   1   3   1     8685.30     8061.72     57.70 o
   2   3   1     1199.90     1145.60      3.94 o
   3   3   1     1053.21     1067.89      4.30 o
   4   3   1       47.47       58.33      1.36 o
   5   3   1       63.00       80.05      1.59 o
   6   3   1      353.76      404.68      3.41 o
   7   3   1      388.09      351.49      7.85 o
   8   3   1       53.37       58.80      5.00 o
   9   3   1       17.81       15.30      6.52 o
   0   4   1     2667.49     2441.41     12.15 o
   1   4   1     4814.32     4597.46     25.58 o
   2   4   1      679.21      708.21      3.86 o
   3   4   1      301.13      287.96      2.31 o
   4   4   1      302.83      272.97      2.65 o
   5   4   1      158.36      155.11      2.67 o
   6   4   1      106.00       99.84      3.29 o
   7   4   1      146.87      161.84      5.83 o
   8   4   1       49.48       51.64      7.92 o
   9   4   1       85.86      109.63      7.89 o
   0   5   1       20.78       13.37      1.97 o
   1   5   1     1329.11     1286.06      6.76 o
   2   5   1     4368.65     4460.81     15.92 o
   3   5   1      682.37      744.86      6.55 o
   4   5   1       99.42       94.33      2.40 o
   5   5   1       92.67       78.83      2.58 o
   6   5   1       60.79       67.60      2.72 o
   7   5   1       99.16      106.69      7.81 o
   8   5   1        6.94        3.70      5.14 o
   9   5   1        6.90        7.91      6.58 o
   0   6   1       38.39       39.41      2.35 o
   1   6   1      485.95      450.28      4.77 o
   2   6   1     1986.91     2014.71     10.48 o
   3   6   1      356.23      360.80      5.14 o
   4   6   1      475.32      506.18      6.28 o
   5   6   1        0.91        0.82      2.37 o
   6   6   1       19.05       14.52      2.55 o
   7   6   1      320.60      314.00     11.03 o
   8   6   1       34.07       31.77      5.86 o
   0   7   1       86.61       85.11      3.02 o
   1   7   1     1190.04     1183.77      7.55 o
   2   7   1      825.83      912.20      7.75 o
   3   7   1      469.88      484.04      6.16 o
   4   7   1      200.79      233.48      4.82 o
   5   7   1      129.73      130.62      4.17 o
   6   7   1      457.51      437.32      6.75 o
   7   7   1      108.34      124.54      8.24 o
   8   7   1       24.77       28.70      7.92 o
   0   8   1      159.39      133.43      3.80 o
   1   8   1      132.30      129.68      3.37 o
   2   8   1      230.19      231.48      4.14 o
   3   8   1      283.58      302.72      5.43 o
   4   8   1       26.27       31.77      3.12 o
   5   8   1      504.73      496.85      9.09 o
   6   8   1      120.61      130.88      4.86 o
   7   8   1        5.39        2.94      6.19 o
   8   8   1       12.80       11.64      6.71 o
   0   9   1      138.97      129.93      3.25 o
   1   9   1      913.06      916.29      5.67 o
   2   9   1      152.85      150.01      3.79 o
   3   9   1      113.37      116.53      4.12 o
   4   9   1        6.33        3.55      2.88 o
   5   9   1        5.08        8.54      3.12 o
   6   9   1       41.88       38.02      3.52 o
   7   9   1        5.50        5.19      5.96 o
   8   9   1       35.84       41.35      7.63 o
   0  10   1      239.89      228.32      4.21 o
   1  10   1        8.58       11.49      1.75 o
   2  10   1      141.01      135.90      3.84 o
   3  10   1      130.47      144.76      4.67 o
   4  10   1      154.00      163.63      5.65 o
   5  10   1       18.10       16.00      3.33 o
   6  10   1       59.61       51.29      4.90 o
   7  10   1       15.66       12.70      5.53 o
   0  11   1      239.35      246.86      4.57 o
   1  11   1      317.91      316.82      3.91 o
   2  11   1      189.74      188.18      4.52 o
   3  11   1      178.91      160.61      4.98 o
   4  11   1        4.11        5.87      3.24 o
   5  11   1      268.85      284.94      6.66 o
   6  11   1       45.37       52.89      5.18 o
   7  11   1        1.38        5.89      6.24 o
   0  12   1       79.88       83.91      4.32 o
   1  12   1       16.42       17.37      2.52 o
   2  12   1      158.04      135.92      4.22 o
   3  12   1        8.56        8.11      3.23 o
   4  12   1        0.26        1.76      3.14 o
   5  12   1       12.34        8.09      3.53 o
   6  12   1        5.33        2.75      3.87 o
   0  13   1       15.54       12.54      3.12 o
   1  13   1        1.82        4.16      2.38 o
   2  13   1       61.94       70.90      3.71 o
   3  13   1        1.30        2.78      3.39 o
   4  13   1       48.16       42.29      4.10 o
   5  13   1       25.04       34.14      4.07 o
   6  13   1        3.81        6.66      4.48 o
   0  14   1      184.33      173.55      8.18 o
   1  14   1       26.70       28.31      3.59 o
   2  14   1       43.83       42.48      3.40 o
   3  14   1       78.73       72.81      4.54 o
   4  14   1        9.79        8.36      3.51 o
   5  14   1       28.35       19.56      4.01 o
   6  14   1        2.77       -0.32      4.53 o
   0  15   1        0.07        3.05      5.60 o
   1  15   1        8.81       10.92      4.36 o
   2  15   1        9.66       11.41      3.69 o
   3  15   1       11.29       11.02      3.78 o
   4  15   1      112.13      113.77      5.71 o
   5  15   1       19.84       15.40      4.17 o
   0  16   1        1.79        3.68      5.81 o
   1  16   1       18.54       23.41      4.96 o
   2  16   1       17.85       12.16      5.79 o
   3  16   1       12.95       16.97      6.37 o
   4  16   1       19.12       17.55      4.37 o
   5  16   1        0.57        1.32      4.18 o
   0  17   1       35.64       49.17     10.43 o
   1  17   1        6.84        7.04      4.73 o
   2  17   1        6.39        2.22      5.62 o
   3  17   1       10.54       11.53      5.90 o
   4  17   1        8.03       10.20      8.96 o
   1   0   2     1502.16     1528.30      8.07 o
   2   0   2      334.35      338.12      6.26 o
   3   0   2     2123.92     2167.87     12.40 o
   4   0   2      609.50      571.19      7.33 o
   5   0   2      100.17      126.54      3.84 o
   6   0   2       56.50       57.89      5.06 o
   7   0   2        5.89        7.34      3.41 o
   8   0   2       36.84       40.54      7.90 o
   9   0   2        0.09       11.94      6.91 o
  10   0   2        0.06        6.08      8.13 o
   0   1   2       20.40       22.10      1.81 o
   1   1   2       85.01       88.29      1.54 o
   2   1   2     1546.04     1519.86      4.31 o
   3   1   2      364.08      395.95      4.30 o
   4   1   2      421.45      459.88      3.61 o
   5   1   2     1038.12     1075.91      7.20 o
   6   1   2       70.57       66.04      2.62 o
   7   1   2      138.08      141.39      6.02 o
   8   1   2       75.90       80.19     11.88 o
   9   1   2      127.85      103.86      7.26 o
  10   1   2        7.93       12.07      8.54 o
   0   2   2     2521.63     2490.04     14.90 o
   1   2   2     4277.76     4188.32     21.54 o
   2   2   2     3185.21     3224.70     15.82 o
   3   2   2      178.30      229.28      1.86 o
   4   2   2       34.58       30.82      0.89 o
   5   2   2      224.13      228.81      2.34 o
   6   2   2       40.93       39.27      2.35 o
   7   2   2       76.39       76.70      3.68 o
   8   2   2        5.63        6.23      4.55 o
   9   2   2        7.14        8.12      7.70 o
   0   3   2      103.38       89.60      4.09 o
   1   3   2     4563.61     4124.04     17.13 o
   2   3   2     1583.99     1467.09      8.94 o
   3   3   2     1760.26     1795.70      8.65 o
   4   3   2      301.89      336.39      3.05 o
   5   3   2       82.16       68.80      1.44 o
   6   3   2      295.88      276.11      4.41 o
   7   3   2       24.69       25.43      3.04 o
   8   3   2       92.19       86.48      5.36 o
   9   3   2       43.56       50.14      9.32 o
   0   4   2      312.01      327.18      4.61 o
   1   4   2     2598.49     2462.57     11.73 o
   2   4   2     1710.09     1791.83      6.96 o
   3   4   2      670.97      677.27      4.19 o
   4   4   2      354.04      331.75      2.91 o
   5   4   2        7.98        7.04      1.13 o
   6   4   2       81.72       82.27      3.53 o
   7   4   2       59.69       58.28      3.37 o
   8   4   2        8.49        9.58      6.30 o
   9   4   2       10.99        5.74      8.66 o
   0   5   2      196.59      193.70      3.50 o
   1   5   2      195.54      209.58      2.22 o
   2   5   2     1268.80     1201.89      8.99 o
   3   5   2      352.14      421.62      2.98 o
   4   5   2       34.45       35.16      1.49 o
   5   5   2      759.15      702.36      8.79 o
   6   5   2      408.82      411.84      6.26 o
   7   5   2       34.21       59.32      7.07 o
   8   5   2       16.34       13.57      5.61 o
   9   5   2       92.28       91.49     12.40 o
   0   6   2       71.51       85.75      2.83 o
   1   6   2      393.00      403.64      3.31 o
   2   6   2      372.54      313.43      4.55 o
   3   6   2      157.43      148.21      2.64 o
   4   6   2      290.99      272.53      3.09 o
   5   6   2      531.61      526.43      5.28 o
   6   6   2      150.09      150.27      5.68 o
   7   6   2       41.70       59.48      7.04 o
   8   6   2        1.92        5.95      6.20 o
   0   7   2       10.76       13.09      3.52 o
   1   7   2       89.31      100.45      3.16 o
   2   7   2     2951.24     2798.34     13.30 o
   3   7   2      106.11      115.77      2.33 o
   4   7   2      147.76      136.55      4.06 o
   5   7   2      572.50      588.85      9.25 o
   6   7   2       37.06       37.35      4.30 o
   7   7   2        5.45        3.46      5.97 o
   8   7   2       26.40       35.52      6.63 o
   0   8   2       21.06       19.69      3.75 o
   1   8   2     1003.87      992.04      8.31 o
   2   8   2       42.67       46.53      2.97 o
   3   8   2      538.26      526.93      6.71 o
   4   8   2      386.75      392.74      6.36 o
   5   8   2      285.46      294.59      5.89 o
   6   8   2       12.71       21.74      4.26 o
   7   8   2       20.52       27.44      5.97 o
   8   8   2        4.46        7.54      6.72 o
   0   9   2        6.51        6.26      3.93 o
   1   9   2      730.55      712.03      7.60 o
   2   9   2      188.16      174.96      4.48 o
   3   9   2      319.67      287.58      4.99 o
   4   9   2      134.62      138.86      4.52 o
   5   9   2      204.70      232.79      5.69 o
   6   9   2      110.61      105.89      5.78 o
   7   9   2       44.11       56.03      6.68 o
   0  10   2       33.83       33.54      4.82 o
   1  10   2       51.44       52.72      3.28 o
   2  10   2      222.51      215.39      3.12 o
   3  10   2       55.59       50.42      3.20 o
   4  10   2      312.91      307.44      6.36 o
   5  10   2        6.95        9.82      3.25 o
   6  10   2      190.73      197.77      7.12 o
   7  10   2        4.06        5.89      6.27 o
   0  11   2       32.30       39.05      3.43 o
   1  11   2      177.45      164.61      3.67 o
   2  11   2      176.91      162.79      4.32 o
   3  11   2       12.05        9.08      2.78 o
   4  11   2      586.14      564.46      8.47 o
   5  11   2       33.37       37.74      3.99 o
   6  11   2       17.80       16.44      4.32 o
   7  11   2       10.88       17.27      5.99 o
   0  12   2      231.62      223.36      5.82 o
   1  12   2      123.24      122.22      4.57 o
   2  12   2      153.82      156.96      4.39 o
   3  12   2      191.44      175.22      4.77 o
   4  12   2       93.41       86.74      4.61 o
   5  12   2       23.96       23.41      3.66 o
   6  12   2        7.60       10.75      4.70 o
   0  13   2       40.23       49.84      3.90 o
   1  13   2       62.34       65.35      4.00 o
   2  13   2       93.79      100.26      4.12 o
   3  13   2       36.29       31.23      3.37 o
   4  13   2       72.19       85.42      4.71 o
   5  13   2       27.95       26.88      3.88 o
   6  13   2        1.36        1.86      4.35 o
   0  14   2        0.00        4.70      7.81 o
   1  14   2       42.45       38.23      3.76 o
   2  14   2       38.07       40.99      3.87 o
   3  14   2       64.17       71.12      4.60 o
   4  14   2       24.07       25.76      4.05 o
   5  14   2       29.35       29.54      4.33 o
   6  14   2       26.81       26.40      5.10 o
   0  15   2       79.34       83.06     10.52 o
   1  15   2       52.30       46.34      5.16 o
   2  15   2       32.30       33.90      4.22 o
   3  15   2       48.34       39.45      4.91 o
   4  15   2        9.81        6.52      4.57 o
   5  15   2       56.12       46.81      5.23 o
   6  15   2        5.82       -0.28      7.50 o
   0  16   2        0.00        8.77      8.60 o
   1  16   2       21.18       19.05      5.74 o
   2  16   2       11.12        8.79      4.43 o
   3  16   2       77.37       79.72      5.90 o
   4  16   2       20.13       19.55      5.12 o
   5  16   2       12.34        9.86      4.75 o
   0  17   2        0.39       -2.63      8.98 o
   1  17   2       14.83       16.64      5.96 o
   2  17   2       26.84       19.69      6.17 o
   3  17   2        8.83        6.53      8.81 o
   4  17   2        2.36        6.23      7.59 o
   1   0   3    15050.96    13419.00     95.14 o
   2   0   3     1945.37     2150.95      8.71 o
   3   0   3     1849.66     1974.68     17.50 o
   4   0   3     1443.52     1420.93     15.77 o
   5   0   3      108.23      139.57      6.09 o
   6   0   3       86.59       90.02      4.51 o
   7   0   3        0.11        0.62      3.33 o
   8   0   3       17.95       10.40      6.82 o
   9   0   3      145.70      145.44     11.44 o
   0   1   3       49.41       67.15      3.88 o
   1   1   3     1552.89     1559.65      7.18 o
   2   1   3     3312.76     3259.19      6.28 o
   3   1   3     1574.89     1465.66     15.25 o
   4   1   3      294.91      306.07      5.62 o
   5   1   3      123.25      123.12      4.17 o
   6   1   3      150.71      134.47      3.75 o
   7   1   3      121.68      128.87      4.86 o
   8   1   3       48.17       46.99      5.79 o
   9   1   3        0.35        0.57      5.01 o
  10   1   3       16.59       -1.02      7.35 o
   0   2   3     5017.19     5144.42     94.63 o
   1   2   3     4374.91     4128.47     14.64 o
   2   2   3     2118.05     2119.64     11.25 o
   3   2   3      435.77      477.61      2.71 o
   4   2   3       40.46       33.44      1.55 o
   5   2   3       82.01       85.84      2.62 o
   6   2   3      108.77      108.64      3.55 o
   7   2   3      165.41      164.37      8.53 o
   8   2   3       99.69       87.61      6.50 o
   9   2   3        0.66       -0.52      8.31 o
   0   3   3     2047.68     2017.67     16.62 o
   1   3   3      603.76      701.26      6.37 o
   2   3   3     4753.61     4712.58     17.22 o
   3   3   3      220.73      159.41      2.65 o
   4   3   3     1068.73     1051.24     10.91 o
   5   3   3      129.97      147.90      3.62 o
   6   3   3      150.42      152.24      3.72 o
   7   3   3      162.69      145.70      5.14 o
   8   3   3       28.05       21.51      4.91 o
   9   3   3       20.15       22.44      8.04 o
   0   4   3     4652.81     4682.62     27.65 o
   1   4   3      608.57      673.98      4.71 o
   2   4   3      298.07      310.90      6.35 o
   3   4   3      969.90     1026.90      5.88 o
   4   4   3      960.26     1004.14      5.68 o
   5   4   3      474.66      456.70      4.19 o
   6   4   3       58.49       54.15      3.34 o
   7   4   3       18.09       16.54      3.24 o
   8   4   3      126.28       91.48      9.97 o
   9   4   3       16.66       18.46      9.53 o
   0   5   3      117.37      109.91      3.46 o
   1   5   3      338.86      406.11      5.68 o
   2   5   3     2118.15     2073.48     13.75 o
   3   5   3     1425.86     1406.46      7.44 o
   4   5   3      406.72      361.77      3.95 o
   5   5   3      351.79      338.23      4.60 o
   6   5   3      237.60      263.61      5.69 o
   7   5   3       54.84       62.39      4.74 o
   8   5   3        1.57        9.97      8.20 o
   9   5   3       11.03        6.63     10.06 o
   0   6   3     1647.00     1743.63     34.17 o
   1   6   3       66.04       60.28      2.32 o
   2   6   3      185.46      225.70      4.66 o
   3   6   3     1117.07     1054.65     14.61 o
   4   6   3        9.52        8.56      1.41 o
   5   6   3       80.59       83.84      2.83 o
   6   6   3      178.06      180.01      6.19 o
   7   6   3       62.60       55.91      4.82 o
   8   6   3       19.27       27.24      9.82 o
   0   7   3      634.66      679.76      8.30 o
   1   7   3      126.97      126.10      2.87 o
   2   7   3      447.02      389.55      6.15 o
   3   7   3     1661.68     1681.68     10.89 o
   4   7   3       75.16       96.18      2.16 o
   5   7   3      339.23      343.82      6.02 o
   6   7   3       61.29       47.83      4.57 o
   7   7   3       27.07       32.06      4.30 o
   8   7   3       14.24       14.26      7.87 o
   0   8   3      111.93      113.88      4.17 o
   1   8   3      246.34      234.97      3.85 o
   2   8   3      224.27      232.16      5.47 o
   3   8   3       13.94       21.52      2.75 o
   4   8   3      100.07       89.10      4.35 o
   5   8   3      109.23      102.42      4.09 o
   6   8   3       29.59       30.79      4.34 o
   7   8   3       44.87       41.75      4.84 o
   8   8   3        6.28        8.11     10.11 o
   0   9   3       12.34       10.22      5.83 o
   1   9   3      189.86      193.03      7.00 o
   2   9   3       13.10       14.66      3.20 o
   3   9   3      259.22      232.06      5.10 o
   4   9   3      208.85      206.87      5.99 o
   5   9   3       35.26       33.77      3.49 o
   6   9   3       39.86       48.73      4.78 o
   7   9   3       21.34       31.55      7.06 o
   0  10   3        6.67        8.89      6.30 o
   1  10   3       71.33       69.44      4.34 o
   2  10   3       17.56       18.96      3.49 o
   3  10   3      209.38      215.44      5.29 o
   4  10   3      336.32      298.18      6.34 o
   5  10   3       69.58       60.11      3.89 o
   6  10   3       11.76       15.83      4.66 o
   7  10   3        5.40        6.56      8.97 o
   0  11   3        1.47        0.40      5.67 o
   1  11   3       25.55       22.89      3.82 o
   2  11   3      220.63      204.89      6.35 o
   3  11   3      141.26      134.09      4.29 o
   4  11   3       46.12       50.68      3.99 o
   5  11   3        9.50        4.44      3.37 o
   6  11   3        5.44        8.52      4.60 o
   7  11   3       14.12       12.38      7.60 o
   0  12   3       82.42       65.31      8.70 o
   1  12   3       40.49       43.75      5.19 o
   2  12   3       14.57       17.90      3.36 o
   3  12   3        2.11        2.87      3.40 o
   4  12   3       80.72       78.16      5.21 o
   5  12   3        4.45        5.01      3.39 o
   6  12   3       23.22       23.21      6.29 o
   0  13   3       60.08       57.35      4.69 o
   1  13   3      116.78      110.48      5.28 o
   2  13   3        6.32        6.90      3.20 o
   3  13   3       90.60       96.31      4.85 o
   4  13   3       50.53       38.69      4.59 o
   5  13   3        2.34        2.94      4.04 o
   6  13   3        6.79       13.65      5.23 o
   0  14   3        0.22        5.42      8.18 o
   1  14   3        6.25        6.87      3.80 o
   2  14   3       16.15       26.29      4.38 o
   3  14   3       46.62       42.46      4.20 o
   4  14   3       45.97       43.82      5.75 o
   5  14   3        1.83        6.36      4.25 o
   6  14   3       15.03       11.82      7.76 o
   0  15   3        6.10        8.12      8.16 o
   1  15   3       18.94       21.42      5.89 o
   2  15   3       38.31       40.07      5.08 o
   3  15   3       36.42       41.95      5.11 o
   4  15   3       56.84       59.53      5.39 o
   5  15   3        9.54        5.13      5.84 o
   6  15   3        7.25       14.13      8.54 o
   0  16   3       33.68       21.20      8.51 o
   1  16   3       65.92       64.99      6.91 o
   2  16   3        4.03        6.41      5.33 o
   3  16   3        8.64       14.24      4.91 o
   4  16   3        6.43        5.55      5.94 o
   0  17   3        7.93        7.18      7.64 o
   1  17   3        7.06        8.48      6.10 o
   2  17   3       24.10       13.84      8.55 o
   0   0   4     3593.29     3772.71     21.44 o
   1   0   4       14.73        6.51      2.13 o
   2   0   4      974.35     1090.52      5.56 o
   3   0   4       22.17       16.55      4.11 o
   4   0   4        7.87       10.80      3.93 o
   5   0   4        2.44       -0.66      3.95 o
   6   0   4       82.37       85.37      6.09 o
   7   0   4       68.21       68.10      8.41 o
   8   0   4        8.24        1.71      6.93 o
   9   0   4        0.79        2.40      6.66 o
   0   1   4      654.92      692.09      9.78 o
   1   1   4      512.25      556.70      4.11 o
   2   1   4      548.25      545.37      5.29 o
   3   1   4     2031.05     2159.53      8.86 o
   4   1   4      233.12      239.31      5.57 o
   5   1   4      886.31      876.00     10.33 o
   6   1   4      108.53      103.31      6.45 o
   7   1   4       21.35       30.71      2.96 o
   8   1   4       63.54       72.63      6.37 o
   9   1   4       25.26       24.08      5.33 o
  10   1   4        4.17       -0.59      7.40 o
   0   2   4        8.80       15.19      3.33 o
   1   2   4      890.29      952.78      5.07 o
   2   2   4     1186.47     1189.00      4.72 o
   3   2   4      968.40     1041.13      3.95 o
   4   2   4       61.30       62.00      1.40 o
   5   2   4      181.60      176.84      7.42 o
   6   2   4      127.35      119.41      5.05 o
   7   2   4        6.32        8.18      2.58 o
   8   2   4        7.67        8.39      4.35 o
   9   2   4        8.68       13.38      7.99 o
   0   3   4     2015.61     1838.90     17.22 o
   1   3   4     1256.80     1234.08     12.07 o
   2   3   4      671.69      734.30      7.75 o
   3   3   4     1311.99     1295.43      6.20 o
   4   3   4      865.33      890.41      6.38 o
   5   3   4      118.09      105.77      3.24 o
   6   3   4       70.56       64.78      3.56 o
   7   3   4       13.69        9.67      2.64 o
   8   3   4        4.40        3.74      4.33 o
   9   3   4        3.93        5.76      7.97 o
   0   4   4     5062.14     4897.35     29.97 o
   1   4   4      171.66      183.98      3.65 o
   2   4   4      987.96     1098.92      6.77 o
   3   4   4       66.94       80.04      2.13 o
   4   4   4       24.35       28.85      1.75 o
   5   4   4       48.25       52.21      5.94 o
   6   4   4      214.52      214.97      6.78 o
   7   4   4       47.01       48.67      3.18 o
   8   4   4      136.54      134.40     11.60 o
   9   4   4       19.65       28.13      9.92 o
   0   5   4      625.90      532.94     11.33 o
   1   5   4      163.06      191.01      5.27 o
   2   5   4       84.92       81.49      3.99 o
   3   5   4      291.79      281.86      4.95 o
   4   5   4      112.82      107.00      3.93 o
   5   5   4      257.32      249.61     10.12 o
   6   5   4       20.87       20.27      3.34 o
   7   5   4       54.14       49.54      3.96 o
   8   5   4       36.73       32.32      7.89 o
   9   5   4        7.23        8.50      9.72 o
   0   6   4        8.54       15.40      2.48 o
   1   6   4      134.71      147.97      5.20 o
   2   6   4      164.76      161.70      5.34 o
   3   6   4      197.61      188.85      5.67 o
   4   6   4      149.89      152.36      5.19 o
   5   6   4       28.95       35.87      3.23 o
   6   6   4       38.71       41.34      5.00 o
   7   6   4       38.31       35.89      5.04 o
   8   6   4       24.68       35.03     10.29 o
   0   7   4       28.48       40.24      3.94 o
   1   7   4      713.98      656.92      6.83 o
   2   7   4     1361.45     1439.12     30.65 o
   3   7   4       65.59       70.90      4.52 o
   4   7   4      393.84      372.96      8.01 o
   5   7   4      137.68      125.14      8.55 o
   6   7   4       19.51       22.49      4.73 o
   7   7   4       99.39       88.12      6.57 o
   8   7   4        1.82        0.13      7.05 o
   0   8   4      213.47      216.93      9.74 o
   1   8   4      921.70      900.72      8.26 o
   2   8   4      102.50      108.51      2.92 o
   3   8   4       21.21       23.79      2.63 o
   4   8   4      666.89      668.17     11.07 o
   5   8   4       20.63       13.59      6.29 o
   6   8   4       31.54       29.96      5.38 o
   7   8   4       43.43       47.05     13.36 o
   8   8   4       16.41       15.40     10.07 o
   0   9   4        0.44        2.42      4.98 o
   1   9   4       29.64       34.07      2.67 o
   2   9   4      162.65      158.06      3.30 o
   3   9   4        8.13        5.18      3.72 o
   4   9   4      193.11      184.60      9.34 o
   5   9   4       93.88       91.63      8.67 o
   6   9   4       58.42       50.02      6.14 o
   7   9   4        1.47        5.33      4.94 o
   0  10   4       44.92       32.11      7.01 o
   1  10   4       97.70       99.42      6.10 o
   2  10   4        7.77        6.69      4.00 o
   3  10   4        7.15        5.81      4.08 o
   4  10   4      220.83      212.82      7.64 o
   5  10   4       79.85       81.87      6.70 o
   6  10   4       99.13       88.27      6.78 o
   7  10   4        6.93        6.11      4.97 o
   0  11   4        3.03        2.66      6.66 o
   1  11   4      312.49      307.48      9.27 o
   2  11   4       22.94       28.49      4.99 o
   3  11   4      339.52      335.76      9.72 o
   4  11   4       83.48       86.59      8.12 o
   5  11   4       21.70       28.70      8.25 o
   6  11   4       39.10       39.42     10.29 o
   7  11   4        2.25        0.09      8.54 o
   0  12   4        0.01        2.88      6.89 o
   1  12   4       33.78       34.24      5.57 o
   2  12   4       92.99       83.75      6.10 o
   3  12   4      148.93      152.45      7.40 o
   4  12   4      148.76      155.64      6.20 o
   5  12   4       83.28       78.96      6.86 o
   6  12   4       11.98       15.92      5.98 o
   0  13   4        0.00        0.61      6.24 o
   1  13   4       34.62       36.33      5.64 o
   2  13   4       58.29       58.74      5.79 o
   3  13   4       29.12       24.31      4.57 o
   4  13   4       56.60       49.17      5.03 o
   5  13   4       42.27       42.22      6.13 o
   6  13   4        5.87        6.84      5.57 o
   0  14   4        4.41        4.35      7.97 o
   1  14   4       10.30       10.81      4.05 o
   2  14   4       20.20       15.12      4.08 o
   3  14   4       58.04       61.99      5.31 o
   4  14   4        3.53        4.70      5.73 o
   5  14   4       18.70       12.06      5.88 o
   6  14   4        6.06        4.96      7.87 o
   0  15   4       70.71       74.48      9.92 o
   1  15   4        3.10        5.75      5.48 o
   2  15   4       20.65       18.28      4.56 o
   3  15   4       57.30       56.25      5.49 o
   4  15   4       10.20        9.09      5.95 o
   5  15   4       44.13       44.09      7.05 o
   0  16   4       37.50       45.91      9.60 o
   1  16   4       32.96       45.81      9.47 o
   2  16   4        3.14        8.05      6.07 o
   3  16   4       19.25       21.58      5.06 o
   4  16   4       49.39       56.40      9.33 o
   0  17   4        9.98       20.10     10.04 o
   1  17   4        7.84        7.29      9.26 o
   1   0   5        3.10        3.73      2.71 o
   2   0   5      642.96      713.40      7.38 o
   3   0   5      418.96      470.08      3.92 o
   4   0   5      450.03      444.89     11.04 o
   5   0   5        5.35        2.69      4.36 o
   6   0   5        0.56        0.37      4.51 o
   7   0   5      283.30      278.33     12.35 o
   8   0   5       46.72       46.87      8.30 o
   9   0   5        1.01        0.76      7.59 o
   0   1   5      463.54      460.56      9.22 o
   1   1   5     1077.50     1088.86      6.32 o
   2   1   5      582.55      671.86      5.44 o
   3   1   5      579.53      587.70      4.08 o
   4   1   5       53.28       49.38      3.69 o
   5   1   5      527.81      513.04     14.01 o
   6   1   5      113.20      117.89      4.31 o
   7   1   5       55.58       54.84      3.78 o
   8   1   5        5.88        8.47      4.74 o
   9   1   5       49.63       49.22      6.30 o
   0   2   5      222.15      167.51      4.64 o
   1   2   5      297.96      264.91      3.61 o
   2   2   5      298.52      353.10      4.35 o
   3   2   5      836.60      906.93      4.89 o
   4   2   5      209.79      229.99      3.51 o
   5   2   5      190.69      167.32      5.88 o
   6   2   5      225.28      215.98      6.69 o
   7   2   5       12.08       20.41      3.29 o
   8   2   5       27.43       25.02      5.13 o
   9   2   5        5.76       10.91      8.25 o
   0   3   5       87.40       79.19      5.18 o
   1   3   5      118.15      106.75      2.57 o
   2   3   5      136.87      155.30      2.42 o
   3   3   5      116.12      129.89      2.08 o
   4   3   5      163.61      162.37      1.96 o
   5   3   5      300.98      298.15     27.99 o
   6   3   5      151.22      141.59      6.97 o
   7   3   5        4.17        8.32      2.75 o
   8   3   5       44.21       32.49      9.31 o
   9   3   5        1.39        5.70      7.33 o
   0   4   5      666.22      785.73     13.24 o
   1   4   5     1362.16     1381.37     12.08 o
   2   4   5      337.61      324.57      4.05 o
   3   4   5      476.86      546.07      4.37 o
   4   4   5      372.39      321.06      3.23 o
   5   4   5      197.57      188.06      9.25 o
   6   4   5      360.21      344.03     12.33 o
   7   4   5      120.30      125.11      4.39 o
   8   4   5       20.56       30.92      9.45 o
   9   4   5       25.17       23.88      9.16 o
   0   5   5      333.85      330.73      9.68 o
   1   5   5      244.19      308.99      6.61 o
   2   5   5      731.97      782.39      9.87 o
   3   5   5       92.13       85.09      2.99 o
   4   5   5      328.85      357.25      5.07 o
   5   5   5       17.77       25.56      5.85 o
   6   5   5       73.33       59.66      4.32 o
   7   5   5        3.78        3.78      3.19 o
   8   5   5        4.54       10.87      7.54 o
   0   6   5      553.85      555.49     12.71 o
   1   6   5      394.83      389.15     12.53 o
   2   6   5     1025.03     1085.25     12.30 o
   3   6   5      183.22      206.18      5.94 o
   4   6   5      191.56      176.58      5.55 o
   5   6   5        4.55       10.03      6.01 o
   6   6   5      176.02      171.84      9.88 o
   7   6   5       84.99       84.41      6.50 o
   8   6   5        6.23        9.18      9.69 o
   0   7   5       13.11       15.63      5.14 o
   1   7   5      684.66      659.85     11.92 o
   2   7   5      325.72      322.04      7.69 o
   3   7   5      181.83      208.57      6.39 o
   4   7   5       21.87       22.86      3.63 o
   5   7   5      105.01      119.72      8.94 o
   6   7   5      117.68      120.81      9.09 o
   7   7   5       38.04       50.72      6.11 o
   8   7   5       29.69       41.60     10.05 o
   0   8   5      258.36      237.52     10.26 o
   1   8   5        2.49        2.74      2.18 o
   2   8   5      621.76      619.94     10.69 o
   3   8   5       52.07       53.66      4.54 o
   4   8   5       67.03       51.37      4.65 o
   5   8   5       62.75       58.19      7.66 o
   6   8   5      201.04      187.49     10.92 o
   7   8   5       14.95       14.07      5.31 o
   0   9   5        0.01        3.15      5.73 o
   1   9   5       52.24       48.44      3.69 o
   2   9   5      171.97      166.17      7.16 o
   3   9   5      269.65      262.67      8.00 o
   4   9   5      362.57      321.48      8.70 o
   5   9   5      141.96      164.15     10.74 o
   6   9   5        0.60        6.31      5.45 o
   7   9   5        1.83        2.57      5.00 o
   0  10   5       60.98       57.33      7.40 o
   1  10   5       97.98      103.74      9.62 o
   2  10   5       90.54       92.64      8.43 o
   3  10   5      294.70      307.80      8.91 o
   4  10   5        9.65       12.13      4.27 o
   5  10   5       92.86       86.72      9.32 o
   6  10   5       29.84       24.55      5.34 o
   7  10   5       42.17       44.32      5.91 o
   0  11   5       72.99       71.40      8.19 o
   1  11   5       28.91       25.84      5.13 o
   2  11   5      263.69      241.17     11.50 o
   3  11   5      191.04      190.39      7.92 o
   4  11   5       26.46       20.73      4.73 o
   5  11   5       28.08       31.07      8.09 o
   6  11   5        6.40        8.09      5.45 o
   7  11   5        6.23       10.31      7.29 o
   0  12   5      366.44      339.04     14.41 o
   1  12   5      215.81      222.90      8.89 o
   2  12   5      110.06       99.25      6.49 o
   3  12   5       29.88       25.86      5.09 o
   4  12   5       42.32       44.31      5.44 o
   5  12   5       59.20       46.46      5.84 o
   6  12   5        5.20        7.33      5.99 o
   7  12   5       27.10       31.12      8.11 o
   0  13   5        2.66        3.60      6.29 o
   1  13   5       46.83       41.72      5.78 o
   2  13   5       93.42       87.40      6.71 o
   3  13   5        2.49        0.08      5.12 o
   4  13   5       42.84       51.08      4.95 o
   5  13   5       39.60       44.83     12.40 o
   6  13   5       11.02        5.65      6.04 o
   0  14   5      176.45      178.88     12.62 o
   1  14   5       18.35       14.32      6.05 o
   2  14   5       72.20       83.36      7.05 o
   3  14   5       68.90       70.28      5.57 o
   4  14   5       59.80       53.67      5.61 o
   5  14   5       42.03       38.64      7.09 o
   6  14   5       76.52       77.34      9.91 o
   0  15   5       34.37       31.16      8.91 o
   1  15   5       93.40      103.19      7.84 o
   2  15   5       56.24       56.72      5.14 o
   3  15   5       12.08       16.15      4.69 o
   4  15   5       17.91       19.15      4.81 o
   5  15   5        1.69       -0.49     10.28 o
   0  16   5       16.36       20.25      9.05 o
   1  16   5       13.50       14.00      5.58 o
   2  16   5       39.30       47.35      6.71 o
   3  16   5       50.59       56.14      5.52 o
   4  16   5        6.25       12.86      8.52 o
   0   0   6     2031.49     1969.19     19.36 o
   1   0   6       43.08       60.15      3.75 o
   2   0   6      655.73      810.58      8.72 o
   3   0   6       18.05       21.39      1.48 o
   4   0   6        0.71        2.16      4.54 o
   5   0   6      256.36      270.64     10.20 o
   6   0   6       28.55       33.33      5.89 o
   7   0   6      171.76      158.34      8.70 o
   8   0   6       14.42       19.57      4.77 o
   9   0   6        0.11       -1.21      7.90 o
   0   1   6     1448.62     1434.96     16.81 o
   1   1   6     1323.15     1460.19     11.90 o
   2   1   6      437.98      514.42      4.32 o
   3   1   6       73.11       98.00      2.28 o
   4   1   6        4.08        6.28      1.56 o
   5   1   6       48.81       49.64      4.46 o
   6   1   6      214.56      179.35      6.32 o
   7   1   6       21.04       14.13      3.99 o
   8   1   6       24.94       28.79      5.19 o
   9   1   6        5.48        8.85      5.38 o
   0   2   6     1522.56     1699.70     28.29 o
   1   2   6      765.95      791.03      6.42 o
   2   2   6       89.81      102.79      2.86 o
   3   2   6        3.63        1.47      1.09 o
   4   2   6      487.60      468.53      6.50 o
   5   2   6      103.96      100.70      4.36 o
   6   2   6       38.13       34.54      4.39 o
   7   2   6      114.13      106.30      5.74 o
   8   2   6        3.06        8.32      4.99 o
   9   2   6        4.18       10.74      8.78 o
   0   3   6     3230.56     3164.61     25.72 o
   1   3   6       68.35       88.28      3.96 o
   2   3   6      231.19      266.91     14.89 o
   3   3   6      692.27      697.38      5.34 o
   4   3   6       30.00       30.91      1.33 o
   5   3   6       59.03       64.74      4.97 o
   6   3   6       20.14       24.72      5.05 o
   7   3   6      116.06      120.96      6.13 o
   8   3   6       17.89       21.63      8.91 o
   9   3   6        8.78        2.58      8.17 o
   0   4   6      317.40      360.56      9.85 o
   1   4   6      353.96      319.84      6.57 o
   2   4   6      988.40      941.39     10.55 o
   3   4   6      304.09      319.63      4.02 o
   4   4   6       44.89       42.23      1.57 o
   5   4   6       87.50       73.81      7.57 o
   6   4   6      350.25      340.27     11.72 o
   7   4   6        6.84        8.94      3.16 o
   8   4   6       30.32       27.12      8.54 o
   0   5   6       18.95       15.93      4.81 o
   1   5   6      251.74      285.32      6.60 o
   2   5   6      851.74      821.37     10.52 o
   3   5   6      735.84      732.91      9.97 o
   4   5   6       73.55       57.20      2.58 o
   5   5   6      508.08      460.08     14.32 o
   6   5   6        1.93        9.94      6.19 o
   7   5   6       36.75       45.44      5.01 o
   8   5   6       27.85       37.46     10.24 o
   0   6   6      107.70      144.85      7.72 o
   1   6   6      249.78      259.53      6.80 o
   2   6   6      305.80      309.00      7.27 o
   3   6   6      235.58      241.15      7.66 o
   4   6   6      189.09      217.22      6.28 o
   5   6   6      105.30       93.36      8.32 o
   6   6   6        4.26        7.71      6.49 o
   7   6   6       36.68       38.93      7.35 o
   8   6   6       32.02       34.80      9.28 o
   0   7   6        5.50        8.42      5.02 o
   1   7   6      317.50      315.08      7.85 o
   2   7   6      515.14      554.30      9.93 o
   3   7   6      121.24      117.71      5.54 o
   4   7   6      189.15      164.12      6.01 o
   5   7   6      104.90      122.04      6.53 o
   6   7   6      125.98      115.14      9.39 o
   7   7   6       21.72       19.82      6.75 o
   8   7   6        2.52       10.24     10.35 o
   0   8   6      524.55      460.51     13.59 o
   1   8   6      131.48      128.16      6.12 o
   2   8   6      167.37      185.84      6.79 o
   3   8   6      227.25      223.71      7.26 o
   4   8   6      344.60      349.38      8.68 o
   5   8   6       75.74       60.40      4.73 o
   6   8   6        0.58        0.65      6.63 o
   7   8   6      207.43      215.93      9.34 o
   0   9   6       62.49       59.79      6.97 o
   1   9   6      172.04      168.86      6.91 o
   2   9   6       28.70       29.88      7.34 o
   3   9   6        6.69        9.85      3.85 o
   4   9   6      175.23      178.37      7.00 o
   5   9   6        5.62        6.05      3.69 o
   6   9   6        1.12        0.48      6.54 o
   7   9   6       13.10       23.67      5.83 o
   0  10   6        8.39        2.72      6.54 o
   1  10   6       51.81       53.94      5.54 o
   2  10   6      148.02      161.86      7.05 o
   3  10   6       12.16       14.04      4.18 o
   4  10   6       92.43       91.96      5.93 o
   5  10   6      115.28      104.32      6.13 o
   6  10   6        9.44       10.78      7.20 o
   7  10   6       11.74       16.77      6.02 o
   0  11   6      276.16      305.25     13.46 o
   1  11   6      362.89      350.03     12.23 o
   2  11   6      225.11      224.71      8.52 o
   3  11   6       50.53       52.54      5.34 o
   4  11   6       93.32       89.46      6.11 o
   5  11   6       10.86        6.48      4.26 o
   6  11   6        7.57       19.71      5.70 o
   7  11   6       22.36       30.50      7.92 o
   0  12   6        0.01        1.10      7.56 o
   1  12   6      254.39      266.46      9.44 o
   2  12   6        1.35        2.45      4.60 o
   3  12   6      137.80      151.06      7.76 o
   4  12   6       10.21       17.05      4.98 o
   5  12   6       11.85       12.85      8.06 o
   6  12   6       55.46       51.55     11.94 o
   7  12   6       33.35       37.50      8.84 o
   0  13   6       58.43       42.39      8.81 o
   1  13   6      165.58      161.99      8.30 o
   2  13   6       15.14       17.12      5.55 o
   3  13   6        1.64        3.11      4.53 o
   4  13   6       10.81       12.31      4.96 o
   5  13   6       25.07       25.58      6.23 o
   6  13   6       30.58       18.80      8.92 o
   0  14   6       45.16       40.44      8.68 o
   1  14   6        9.89       14.28      5.04 o
   2  14   6        4.26        6.62      5.48 o
   3  14   6       40.80       41.55      6.68 o
   4  14   6       17.39       24.32      4.93 o
   5  14   6        7.44       10.07      7.20 o
   0  15   6       20.75       45.72      8.87 o
   1  15   6       57.16       68.22      7.02 o
   2  15   6       49.78       48.51      6.72 o
   3  15   6       41.13       44.22      5.38 o
   4  15   6       17.74       20.51      5.22 o
   0  16   6       42.23       49.60     10.81 o
   1  16   6        0.82        2.18      5.66 o
   2  16   6       18.23       23.48      6.22 o
   3  16   6        8.92        9.49      5.80 o
   4  16   6        2.11        8.28      5.86 o
   1   0   7     3304.92     3262.84     48.74 o
   2   0   7      212.92      215.86      5.49 o
   3   0   7      459.44      490.29      5.27 o
   4   0   7      568.84      554.64     32.73 o
   5   0   7       11.39        9.24      5.73 o
   6   0   7       90.82       94.18      7.87 o
   7   0   7       21.25       26.85      6.13 o
   8   0   7        1.23        4.01      4.62 o
   9   0   7        1.11        5.48      8.07 o
   0   1   7        1.15        4.76      3.31 o
   1   1   7     1933.90     1936.45     10.50 o
   2   1   7      289.45      300.90      3.78 o
   3   1   7      481.70      496.65      5.02 o
   4   1   7      488.97      503.06      7.58 o
   5   1   7      399.76      392.88     13.52 o
   6   1   7       53.08       57.22      4.96 o
   7   1   7       43.81       49.17      5.04 o
   8   1   7       53.03       73.32      6.13 o
   9   1   7        2.00        3.05      6.78 o
   0   2   7       15.68       17.39      3.26 o
   1   2   7      510.73      574.88      7.60 o
   2   2   7      285.77      362.89      6.63 o
   3   2   7      314.78      308.92      4.62 o
   4   2   7        6.76        7.92      0.74 o
   5   2   7       28.50       24.05      3.72 o
   6   2   7       47.24       43.24      4.90 o
   7   2   7       10.80       16.15      4.44 o
   8   2   7        3.76        4.33      4.42 o
   9   2   7       17.91       26.21      9.48 o
   0   3   7      227.33      196.40      7.88 o
   1   3   7       55.97       64.40      3.89 o
   2   3   7      865.27      915.49      8.90 o
   3   3   7      414.89      383.59      5.08 o
   4   3   7        0.46        1.16      1.08 o
   5   3   7      224.00      234.08      8.79 o
   6   3   7       38.33       49.85      5.21 o
   7   3   7      196.69      182.97     15.01 o
   8   3   7       20.44       14.00      6.76 o
   0   4   7        3.87       10.49      4.33 o
   1   4   7      157.62      174.53      5.48 o
   2   4   7      246.61      226.02      7.73 o
   3   4   7      380.27      408.31      5.63 o
   4   4   7       83.99       94.59      4.01 o
   5   4   7       38.64       35.37      6.62 o
   6   4   7       39.92       46.10      5.10 o
   7   4   7       73.03       70.28      5.82 o
   8   4   7        7.16        9.78      5.13 o
   0   5   7     1024.09     1092.51     17.91 o
   1   5   7      263.10      263.50      6.85 o
   2   5   7      567.26      570.55     11.71 o
   3   5   7       61.84       59.97      4.10 o
   4   5   7        2.32        3.12      2.72 o
   5   5   7       53.12       60.83      7.41 o
   6   5   7      248.28      255.48     12.31 o
   7   5   7       58.14       56.66      5.55 o
   8   5   7        6.62       10.77      5.31 o
   0   6   7     1353.45     1375.92     20.87 o
   1   6   7       27.17       16.71      3.80 o
   2   6   7      127.58      125.75      5.56 o
   3   6   7       17.72       21.03      3.44 o
   4   6   7      105.63      125.46      5.24 o
   5   6   7       33.32       38.55      3.57 o
   6   6   7       44.41       46.68      8.09 o
   7   6   7       15.44       15.95      4.77 o
   8   6   7       42.59       55.51     11.49 o
   0   7   7       21.35       25.58      5.52 o
   1   7   7      131.91      144.39      6.06 o
   2   7   7       29.27       27.15      3.97 o
   3   7   7       35.93       39.53      8.99 o
   4   7   7        7.06        7.08      3.49 o
   5   7   7       18.98       23.70      3.62 o
   6   7   7        3.82        9.06      6.27 o
   7   7   7        7.28        3.93      6.44 o
   0   8   7       12.46       16.20      6.10 o
   1   8   7      323.91      328.52      8.92 o
   2   8   7        2.89        2.91      3.72 o
   3   8   7       35.99       28.93      4.27 o
   4   8   7       22.48       17.68      4.03 o
   5   8   7       18.01       13.87      3.87 o
   6   8   7        7.70        8.39      7.14 o
   7   8   7       18.94       18.27      7.18 o
   0   9   7      857.70      894.24     19.62 o
   1   9   7      325.35      336.57      9.09 o
   2   9   7       24.85       24.33      5.20 o
   3   9   7       30.92       29.76      4.72 o
   4   9   7      160.44      155.16      6.89 o
   5   9   7       16.79       20.20      4.18 o
   6   9   7        3.18       -1.33      7.41 o
   7   9   7       53.38       48.66      8.49 o
   0  10   7      210.73      215.32     11.20 o
   1  10   7      169.53      170.24     12.32 o
   2  10   7       28.87       29.21      5.14 o
   3  10   7        5.84        4.68      4.12 o
   4  10   7       18.79       22.81      4.62 o
   5  10   7       33.48       34.09      4.80 o
   6  10   7       35.69       26.63      8.48 o
   7  10   7       15.59       10.24      7.17 o
   0  11   7      411.86      405.83     15.73 o
   1  11   7       48.50       47.20      5.35 o
   2  11   7       32.94       37.61      5.68 o
   3  11   7        2.68        2.95      4.43 o
   4  11   7        4.28        5.52      4.46 o
   5  11   7       51.99       49.85      5.55 o
   6  11   7        1.85        6.89      7.17 o
   7  11   7        1.53       -1.75      7.79 o
   0  12   7      433.89      433.04     16.61 o
   1  12   7        8.54       11.06      5.03 o
   2  12   7        2.15        4.55      4.52 o
   3  12   7       20.85       26.42      5.42 o
   4  12   7        0.67        4.60      4.84 o
   5  12   7       24.65       28.65      8.46 o
   6  12   7        6.79       12.60      7.97 o
   7  12   7       80.36       77.67     10.19 o
   0  13   7       24.83       29.62      7.79 o
   1  13   7      104.12      116.77      9.49 o
   2  13   7       13.90       16.08      5.40 o
   3  13   7       93.89       88.49      7.12 o
   4  13   7        0.82        0.80      4.61 o
   5  13   7       26.72       24.97      8.78 o
   6  13   7       17.81       21.02      8.56 o
   0  14   7        3.39        5.89      7.12 o
   1  14   7       41.45       46.46      6.45 o
   2  14   7      123.72      120.97     11.54 o
   3  14   7       11.56       12.09      5.43 o
   4  14   7       20.75       21.37      5.60 o
   5  14   7        3.89        5.78      7.86 o
   0  15   7        6.97       11.68      8.41 o
   1  15   7       70.26       79.33      7.55 o
   2  15   7       27.35       27.18      6.60 o
   3  15   7        5.09        4.96      5.72 o
   4  15   7        3.32        7.32      6.16 o
   0  16   7       12.17       28.85      9.64 o
   1  16   7       54.39       66.09     10.26 o
   2  16   7        2.60        3.26      7.59 o
   3  16   7        9.87        9.18      6.04 o
   0   0   8     2042.20     2312.07     24.49 o
   1   0   8      177.70      164.61      5.62 o
   2   0   8      308.35      321.08      7.03 o
   3   0   8      807.67      763.11      7.14 o
   4   0   8       13.41       14.48      1.65 o
   5   0   8       81.13       69.56      8.25 o
   6   0   8        0.96        9.93      6.14 o
   7   0   8        4.85        4.54      6.15 o
   8   0   8       32.01       25.12      7.63 o
   9   0   8       13.98       24.10      7.76 o
   0   1   8       13.62        6.65      3.69 o
   1   1   8      247.13      258.43      4.66 o
   2   1   8      954.67     1073.31      7.24 o
   3   1   8      123.28      123.33      3.16 o
   4   1   8       23.66       23.40      1.25 o
   5   1   8      650.85      631.19     19.28 o
   6   1   8      240.72      221.58      7.83 o
   7   1   8       21.21       13.70      4.75 o
   8   1   8       77.16       62.08      8.86 o
   9   1   8       12.99       25.09      9.71 o
   0   2   8     1748.61     1736.33     15.19 o
   1   2   8       64.53       84.01      3.55 o
   2   2   8      135.89      143.81      4.91 o
   3   2   8      160.35      155.66      3.53 o
   4   2   8       64.96       61.51      2.31 o
   5   2   8      243.97      252.70      6.73 o
   6   2   8       17.82       20.51      4.79 o
   7   2   8      122.77      131.00      6.95 o
   8   2   8       13.09        6.71      6.77 o
   0   3   8      576.11      529.08     12.53 o
   1   3   8       76.88       63.98      3.47 o
   2   3   8       85.15       81.95      4.78 o
   3   3   8      203.38      233.53      5.42 o
   4   3   8      550.10      630.90      7.60 o
   5   3   8        7.83        4.51      4.28 o
   6   3   8       14.74       19.10      4.70 o
   7   3   8      201.53      209.76      8.76 o
   8   3   8        9.45       12.91      7.33 o
   0   4   8       36.20       29.55      5.48 o
   1   4   8      826.83      813.71     15.73 o
   2   4   8       93.70      112.20      5.02 o
   3   4   8       59.38       60.81      4.11 o
   4   4   8      163.56      142.23      4.96 o
   5   4   8       80.09       70.89      8.04 o
   6   4   8       99.95       93.39      6.38 o
   7   4   8       10.18       11.79      4.77 o
   8   4   8       20.64       20.10      7.82 o
   0   5   8       31.74       39.10      6.11 o
   1   5   8      256.47      288.59      7.45 o
   2   5   8      577.82      585.12      9.91 o
   3   5   8      131.86      132.06      5.40 o
   4   5   8      232.40      236.57      6.44 o
   5   5   8       66.97       63.62      8.07 o
   6   5   8      316.90      334.11     20.16 o
   7   5   8        7.45        3.68      4.58 o
   8   5   8        6.56        5.49      6.97 o
   0   6   8      119.05      139.91      8.58 o
   1   6   8      102.92       92.37      7.76 o
   2   6   8      322.88      278.34     21.08 o
   3   6   8       38.25       40.64      4.17 o
   4   6   8       68.77       67.70      4.57 o
   5   6   8       63.55       65.37      8.61 o
   6   6   8        7.68        2.47      6.44 o
   7   6   8        9.41       12.80      5.17 o
   8   6   8       34.47       38.88      8.13 o
   0   7   8       17.78       21.42      6.40 o
   1   7   8       53.58       42.85      4.90 o
   2   7   8       18.26       25.97      4.09 o
   3   7   8      119.19      136.84      6.16 o
   4   7   8       27.89       22.44      3.91 o
   5   7   8        0.58        0.95      6.91 o
   6   7   8       26.87       28.76      8.16 o
   7   7   8        7.02        5.02      7.10 o
   8   7   8       13.73       16.92      7.33 o
   0   8   8       34.33       43.06      7.29 o
   1   8   8       32.21       52.11      5.33 o
   2   8   8       25.98       28.15      4.56 o
   3   8   8       72.89       87.19      5.52 o
   4   8   8       45.69       48.07      4.81 o
   5   8   8       12.06       12.74      7.30 o
   6   8   8      141.52      149.09     11.52 o
   7   8   8       46.83       42.48      9.02 o
   0   9   8      345.99      351.87     13.75 o
   1   9   8      192.98      192.28      7.70 o
   2   9   8       22.99       14.33      4.61 o
   3   9   8       36.09       34.47      4.89 o
   4   9   8       13.69       11.82      3.99 o
   5   9   8       96.48       85.86      9.35 o
   6   9   8       25.63       31.60      8.38 o
   7   9   8       35.78       31.22      8.52 o
   0  10   8       17.32       15.70      7.42 o
   1  10   8        9.14        6.72      4.38 o
   2  10   8      259.90      258.62      8.89 o
   3  10   8       51.19       47.79      5.46 o
   4  10   8       21.36       23.44      4.55 o
   5  10   8       41.36       53.10      8.62 o
   6  10   8        6.02       14.54      8.11 o
   7  10   8        4.19        4.86      7.26 o
   0  11   8        9.34       11.77      6.97 o
   1  11   8       74.33       82.67     11.11 o
   2  11   8       35.28       34.56      8.30 o
   3  11   8       76.64       73.13      6.41 o
   4  11   8        6.74       11.46      6.10 o
   5  11   8        4.06        6.85      7.90 o
   6  11   8        7.28        6.82      8.19 o
   7  11   8       10.78        8.77      8.30 o
   0  12   8       17.93       21.91      8.33 o
   1  12   8        3.92        7.60      5.40 o
   2  12   8        4.92        5.43      4.66 o
   3  12   8        5.54        5.06      4.66 o
   4  12   8       11.85       12.67      4.95 o
   5  12   8       50.60       40.22      9.43 o
   6  12   8       24.70       33.59      8.53 o
   0  13   8      228.71      213.37     13.31 o
   1  13   8       20.75       18.95      5.85 o
   2  13   8        7.97       17.02      5.81 o
   3  13   8       22.89       25.77      5.68 o
   4  13   8       25.39       23.96      5.11 o
   5  13   8        1.02        4.96      8.37 o
   0  14   8        0.06        2.10      7.40 o
   1  14   8       79.77       86.55      7.48 o
   2  14   8       88.03       97.20      7.67 o
   3  14   8       36.86       39.76      6.39 o
   4  14   8       12.19       11.47      5.63 o
   0  15   8       47.33       42.51      9.58 o
   1  15   8        7.31        8.80      5.53 o
   2  15   8       34.91       47.98      7.07 o
   3  15   8       19.76        9.75      8.29 o
   4  15   8        1.58        3.06      7.50 o
   1   0   9      147.73      161.70      6.47 o
   2   0   9        0.00        0.43      3.32 o
   3   0   9       30.45       28.25      2.53 o
   4   0   9      173.37      171.17      4.37 o
   5   0   9        1.85        0.62      5.79 o
   6   0   9       85.22       83.57      8.38 o
   7   0   9        4.50        3.39      6.42 o
   8   0   9        0.27        0.03      7.47 o
   9   0   9       22.74       33.06      9.40 o
   0   1   9        0.13        4.22      3.70 o
   1   1   9      738.82      710.31      9.11 o
   2   1   9      261.28      244.50      4.06 o
   3   1   9       12.73       13.72      2.41 o
   4   1   9       80.01       83.62      2.22 o
   5   1   9       85.07       74.86      9.03 o
   6   1   9      234.43      230.80      8.31 o
   7   1   9       25.30       25.07      5.14 o
   8   1   9       58.54       68.89      9.74 o
   0   2   9      685.71      709.27     10.67 o
   1   2   9      928.35     1011.97      8.67 o
   2   2   9      275.13      309.71      5.17 o
   3   2   9        5.08        5.00      2.15 o
   4   2   9      507.95      489.82      6.51 o
   5   2   9      331.25      315.66      7.66 o
   6   2   9        0.45       -0.27      4.61 o
   7   2   9        2.78        6.12      4.68 o
   8   2   9       24.13       15.13      8.12 o
   0   3   9      663.32      692.95     15.11 o
   1   3   9      343.49      333.64      6.55 o
   2   3   9      248.00      289.02      8.85 o
   3   3   9      616.80      627.43     10.79 o
   4   3   9       84.65       90.26      3.15 o
   5   3   9       89.57       86.67      6.52 o
   6   3   9       20.40       23.43      5.15 o
   7   3   9       18.56       24.89      5.13 o
   8   3   9        6.47        8.01      7.76 o
   0   4   9      234.92      219.37      9.47 o
   1   4   9       49.17       53.66      4.44 o
   2   4   9      190.33      165.24      8.80 o
   3   4   9       50.97       52.63      4.07 o
   4   4   9      140.86      134.84      5.21 o
   5   4   9       40.39       37.31      5.67 o
   6   4   9       41.71       37.44      5.22 o
   7   4   9       45.19       44.70      5.86 o
   8   4   9        6.56       -2.92      7.84 o
   0   5   9       18.68       25.09      5.39 o
   1   5   9       20.06       17.82      3.96 o
   2   5   9      216.76      172.41      6.38 o
   3   5   9       90.51      109.26      6.54 o
   4   5   9      455.00      434.17     10.75 o
   5   5   9      394.48      383.76     15.14 o
   6   5   9       45.27       38.15      5.63 o
   7   5   9       42.04       47.44      5.98 o
   8   5   9       21.47       20.72      8.45 o
   0   6   9       10.37        4.85      5.75 o
   1   6   9      213.87      216.47     10.23 o
   2   6   9      105.26       98.12      5.64 o
   3   6   9      273.06      254.16      7.62 o
   4   6   9      538.90      474.61      9.62 o
   5   6   9      128.86      130.08     10.94 o
   6   6   9       13.65       13.62      6.94 o
   7   6   9       75.05       91.19      6.69 o
   8   6   9       11.33        9.93      8.08 o
   0   7   9       43.73       37.34      7.10 o
   1   7   9       29.69       39.93      6.19 o
   2   7   9      348.11      335.97      8.97 o
   3   7   9       32.72       23.98      4.18 o
   4   7   9      234.49      250.30      7.69 o
   5   7   9      100.08      112.11      9.79 o
   6   7   9        7.66        6.96      7.09 o
   7   7   9       14.40       11.77      5.08 o
   8   7   9       17.70       15.30      8.35 o
   0   8   9      131.31      116.21      9.19 o
   1   8   9      267.37      259.15      8.44 o
   2   8   9      602.39      556.62     11.43 o
   3   8   9      185.01      179.06      7.27 o
   4   8   9        8.07        7.01      3.79 o
   5   8   9       19.06       25.27      8.29 o
   6   8   9       79.08       97.11     10.70 o
   7   8   9       17.95       22.10      7.72 o
   8   8   9       43.86       48.18      9.53 o
   0   9   9       10.45       12.79      7.06 o
   1   9   9       97.38       91.58      6.16 o
   2   9   9       36.79       40.55      5.27 o
   3   9   9      143.01      143.35      6.90 o
   4   9   9      107.61      103.16      6.22 o
   5   9   9       30.83       27.76      8.56 o
   6   9   9        9.87        7.74      7.52 o
   7   9   9        2.43        7.21      7.97 o
   0  10   9      249.83      263.88     13.28 o
   1  10   9      132.09      116.86      6.74 o
   2  10   9       28.05       35.04      5.48 o
   3  10   9      171.90      175.27      7.83 o
   4  10   9       24.78       20.20      4.79 o
   5  10   9       42.31       54.10      9.70 o
   6  10   9        1.80        1.02      6.90 o
   7  10   9       15.25       16.83      9.11 o
   0  11   9        0.73        3.85      6.87 o
   1  11   9      327.36      317.47     10.24 o
   2  11   9      118.00      123.26      7.58 o
   3  11   9       77.60       84.34      8.83 o
   4  11   9        0.03        3.95      4.46 o
   5  11   9       13.50       11.94      7.13 o
   6  11   9       19.88       30.41      9.11 o
   0  12   9      268.88      268.33     14.47 o
   1  12   9        2.92        3.41      5.45 o
   2  12   9       24.03       20.03      5.34 o
   3  12   9       23.11       19.85      7.07 o
   4  12   9       11.12       16.73      5.06 o
   5  12   9       31.47       32.20      9.38 o
   0  13   9        2.57        0.29      6.88 o
   1  13   9        8.62        6.43      5.08 o
   2  13   9       18.04       19.34      6.03 o
   3  13   9       30.80       36.29      5.78 o
   4  13   9        0.32        0.66      4.94 o
   0  14   9        0.97       -0.41      7.04 o
   1  14   9       15.33       18.12      5.87 o
   2  14   9       29.83       41.04      6.25 o
   3  14   9        2.81        3.95      5.91 o
   4  14   9        1.35        3.57      6.83 o
   0  15   9        0.08        1.24      7.03 o
   1  15   9       28.21       37.18     15.13 o
   2  15   9       89.69       95.63     10.74 o
   3  15   9        1.89        6.69      7.24 o
   4  15   9        4.55        7.10      7.17 o
   0   0  10      114.45      112.12      8.10 o
   1   0  10      425.09      393.65      8.78 o
   2   0  10       47.76       53.47      4.65 o
   3   0  10     1329.78     1303.91     13.25 o
   4   0  10       75.49       89.03      5.97 o
   5   0  10      206.40      221.70     11.91 o
   6   0  10        2.27       -1.51      6.87 o
   7   0  10        6.15        1.66      6.96 o
   8   0  10        9.83        6.35      7.98 o
   0   1  10      446.15      396.51      8.91 o
   1   1  10      200.81      191.11      4.81 o
   2   1  10       78.79       90.55      3.16 o
   3   1  10       78.51       83.18      3.06 o
   4   1  10      138.04      127.94      3.45 o
   5   1  10      176.32      166.25      9.54 o
   6   1  10       72.69       62.52      6.06 o
   7   1  10       28.57       25.64      4.36 o
   8   1  10       12.64       15.53      8.21 o
   0   2  10        0.18        2.74      3.09 o
   1   2  10      239.44      226.90      4.12 o
   2   2  10       49.63       58.93      3.47 o
   3   2  10      124.20      118.75      3.91 o
   4   2  10      166.77      162.88      3.71 o
   5   2  10      134.46      146.65      6.22 o
   6   2  10       22.07       28.28      5.51 o
   7   2  10       13.40       12.01      4.92 o
   8   2  10        4.95        6.66      7.66 o
   0   3  10        5.81       12.71      3.92 o
   1   3  10      505.95      498.19      8.05 o
   2   3  10      370.78      362.41      7.34 o
   3   3  10      339.90      326.76      5.24 o
   4   3  10      135.75      109.47      3.37 o
   5   3  10        0.97        1.38      5.28 o
   6   3  10       94.49       80.08      6.85 o
   7   3  10        6.23       12.53      4.94 o
   8   3  10        6.20        1.68      7.50 o
   0   4  10       22.70       27.56      6.03 o
   1   4  10       89.97       97.41      5.35 o
   2   4  10      113.68       95.39      6.01 o
   3   4  10      541.46      532.98     22.78 o
   4   4  10      302.54      293.33      5.84 o
   5   4  10       38.08       35.68      5.63 o
   6   4  10        9.73       13.64      5.52 o
   7   4  10       21.88       24.44      5.64 o
   8   4  10        6.31        4.77      7.40 o
   0   5  10      520.06      548.70     15.06 o
   1   5  10       84.83       78.58      5.42 o
   2   5  10      282.42      271.71      7.98 o
   3   5  10      220.63      222.42     10.55 o
   4   5  10       58.09       58.68      4.62 o
   5   5  10      170.34      169.75     12.29 o
   6   5  10       33.28       31.67      5.38 o
   7   5  10       30.62       30.33      5.51 o
   8   5  10       13.86       11.16      7.78 o
   0   6  10      223.44      243.73     11.06 o
   1   6  10      269.90      261.53      8.35 o
   2   6  10       69.51       76.64      5.64 o
   3   6  10       72.95       67.01      5.29 o
   4   6  10       19.83       21.28      4.03 o
   5   6  10       25.25       22.25      8.00 o
   6   6  10       14.67       22.87      5.43 o
   7   6  10       17.85       21.22      5.73 o
   8   6  10        0.74       -0.49      8.18 o
   0   7  10        8.70        5.85      5.67 o
   1   7  10      754.19      738.54     13.07 o
   2   7  10        8.30        9.53      4.27 o
   3   7  10      197.29      168.51      6.93 o
   4   7  10       74.38       67.41      5.15 o
   5   7  10       18.37       15.97      7.43 o
   6   7  10       12.99       16.30      7.89 o
   7   7  10        0.24        0.53      5.16 o
   0   8  10       92.18       93.24      9.21 o
   1   8  10      140.67      149.36      7.59 o
   2   8  10      322.15      314.47     14.17 o
   3   8  10       64.17       60.32      5.76 o
   4   8  10       18.76       17.53      4.18 o
   5   8  10        5.73        9.82      7.84 o
   6   8  10        9.32       11.05      7.35 o
   7   8  10        1.18        2.20      7.93 o
   0   9  10        6.65        6.22      6.77 o
   1   9  10      127.80      138.55      9.18 o
   2   9  10       20.88       22.37      4.89 o
   3   9  10        2.03        0.51      4.32 o
   4   9  10      158.19      156.06      7.19 o
   5   9  10       13.38        8.71      7.99 o
   6   9  10        6.40        1.70      6.88 o
   0  10  10      385.52      371.79     15.20 o
   1  10  10        7.51       11.21      4.91 o
   2  10  10       80.68       78.91      6.57 o
   3  10  10       11.73        9.35      4.64 o
   4  10  10       15.50       17.19      4.52 o
   5  10  10       15.06       16.00      7.68 o
   6  10  10       20.16       24.67      8.78 o
   0  11  10       91.35      113.55     10.80 o
   1  11  10       18.88       21.80      5.68 o
   2  11  10       47.02       52.03      5.82 o
   3  11  10       40.23       39.56      5.67 o
   4  11  10       24.74       23.60      5.11 o
   5  11  10       10.04        6.70      8.20 o
   0  12  10       57.54       49.19      8.19 o
   1  12  10       26.04       32.37      5.54 o
   2  12  10        1.56        3.84      5.03 o
   3  12  10        3.94        5.40      4.98 o
   4  12  10       35.70       38.09      5.91 o
   0  13  10        0.70        0.11      8.11 o
   1  13  10       45.16       44.02      6.40 o
   2  13  10       30.13       29.11      5.90 o
   3  13  10       14.84       24.12      6.70 o
   0  14  10        1.97       11.80      8.57 o
   1  14  10       26.74       24.62      6.14 o
   2  14  10       14.59       27.36      8.69 o
   3  14  10        6.98       11.76      7.31 o
   2  15  10       15.17       13.54      8.34 o
   1   0  11      256.75      239.50      7.86 o
   2   0  11      646.91      628.40     11.37 o
   3   0  11      545.16      564.61      7.99 o
   4   0  11       25.58       31.31      8.42 o
   5   0  11        0.78       -1.35      7.68 o
   6   0  11       34.56       32.88      8.32 o
   7   0  11        2.95        0.23      7.17 o
   8   0  11        4.55        4.78      7.72 o
   0   1  11        0.99        4.00      4.28 o
   1   1  11      358.62      363.56      5.65 o
   2   1  11      108.34      109.33      3.71 o
   3   1  11        8.01        6.03      2.40 o
   4   1  11      553.99      550.09      8.97 o
   5   1  11       49.87       38.94      5.70 o
   6   1  11      145.74      136.05      6.43 o
   7   1  11        3.52        2.21      4.08 o
   8   1  11       19.82       22.17      9.29 o
   0   2  11        1.53        5.70      3.29 o
   1   2  11       77.45       87.10      3.22 o
   2   2  11      817.08      816.19      8.08 o
   3   2  11      680.26      638.89      7.83 o
   4   2  11      645.18      609.40      8.38 o
   5   2  11       49.32       45.45      4.91 o
   6   2  11       60.13       72.61      6.89 o
   7   2  11        8.36       13.14      5.01 o
   8   2  11       11.54       12.25      8.15 o
   0   3  11      347.34      371.35      9.20 o
   1   3  11       85.53       78.86      3.66 o
   2   3  11      134.56      121.53      4.03 o
   3   3  11      168.20      160.79      4.31 o
   4   3  11      304.08      281.95      6.68 o
   5   3  11      159.07      175.58      8.47 o
   6   3  11       78.50       84.76      7.87 o
   7   3  11        0.59       -0.70      5.15 o
   8   3  11        4.24       12.87      8.29 o
   0   4  11      659.84      612.31     16.19 o
   1   4  11      688.38      697.34     15.25 o
   2   4  11       94.58       78.89      5.43 o
   3   4  11       17.26       16.39      3.24 o
   4   4  11      115.12       95.86      5.96 o
   5   4  11       46.23       49.44      6.32 o
   6   4  11        4.07        1.32      5.60 o
   7   4  11       20.12       19.16      5.87 o
   8   4  11        2.40        4.24      8.76 o
   0   5  11       32.64       36.64      6.78 o
   1   5  11       71.22       69.24      5.36 o
   2   5  11      121.24       99.49      6.05 o
   3   5  11       45.39       53.56      4.98 o
   4   5  11       82.37      106.24     10.66 o
   5   5  11      118.82      108.95      7.25 o
   6   5  11       55.53       57.69      6.68 o
   7   5  11       17.10       22.29      6.25 o
   0   6  11       62.87       73.09      8.03 o
   1   6  11       41.42       39.02      5.00 o
   2   6  11       76.96       69.66      5.36 o
   3   6  11      499.15      457.58     10.31 o
   4   6  11       27.14       19.36      8.04 o
   5   6  11       71.36       67.13     10.11 o
   6   6  11        0.15        0.59      5.63 o
   7   6  11        1.70       -0.55      5.92 o
   0   7  11       54.66       47.06      7.24 o
   1   7  11      165.60      153.95      7.29 o
   2   7  11       29.56       29.43      7.00 o
   3   7  11       92.11       86.91      6.03 o
   4   7  11        0.44        1.29      6.54 o
   5   7  11      104.41       96.65     11.17 o
   6   7  11        2.56       -0.22      8.37 o
   7   7  11       24.32       27.23      6.33 o
   0   8  11      423.20      430.88     15.64 o
   1   8  11       24.45       22.06      4.98 o
   2   8  11       78.33       80.37      6.10 o
   3   8  11      120.20      114.04      8.95 o
   4   8  11       88.98       83.57     10.09 o
   5   8  11       27.21       25.54      8.98 o
   6   8  11       16.25       16.15      9.15 o
   0   9  11        0.71       -1.32      7.29 o
   1   9  11       35.12       32.28      5.55 o
   2   9  11      165.47      173.17      7.87 o
   3   9  11       66.62       54.54      7.09 o
   4   9  11       18.23       21.88      7.80 o
   5   9  11       25.75       36.24      9.30 o
   6   9  11        0.63        6.53      7.69 o
   0  10  11       18.22       23.22      8.14 o
   1  10  11       10.85       16.85      5.48 o
   2  10  11        0.90        2.40      4.58 o
   3  10  11        0.11        1.00      4.68 o
   4  10  11       68.82       63.70      9.17 o
   5  10  11        6.65       11.11      7.62 o
   0  11  11        0.21        6.81      7.14 o
   1  11  11       40.62       51.03      5.81 o
   2  11  11       28.23       28.49      5.33 o
   3  11  11        7.06       12.88      5.25 o
   4  11  11       16.43       22.03      8.98 o
   0  12  11        0.05        6.55      8.41 o
   1  12  11       53.11       57.70      7.00 o
   2  12  11       42.76       43.15      6.39 o
   3  12  11       37.27       32.20      5.40 o
   0  13  11       25.20       37.01      8.45 o
   1  13  11        9.14       15.35      5.70 o
   2  13  11        5.31        2.84      5.19 o
   3  13  11       12.45       13.11      7.02 o
   0  14  11        5.96        3.83      7.79 o
   1  14  11        0.11        4.86      8.14 o
   2  14  11        3.12        9.21      7.15 o
   3  14  11        5.74       12.36      7.73 o
   0   0  12       35.79       41.38      7.83 o
   1   0  12       22.11       33.82      5.17 o
   2   0  12      417.83      435.95      7.86 o
   3   0  12       49.32       58.67      3.83 o
   4   0  12      174.86      190.55     11.83 o
   5   0  12        0.12        5.27      8.32 o
   6   0  12       11.82        9.38      8.82 o
   7   0  12      156.08      145.10     11.74 o
   0   1  12        8.66        6.43      4.83 o
   1   1  12       33.68       33.61      3.21 o
   2   1  12       82.85       74.67      3.61 o
   3   1  12       49.70       48.88      2.87 o
   4   1  12       24.25       18.04      3.83 o
   5   1  12      116.53      111.57      7.95 o
   6   1  12       63.68       72.80      5.82 o
   7   1  12       14.31       19.59      6.34 o
   0   2  12       44.03       44.24      4.31 o
   1   2  12      538.41      550.12      7.55 o
   2   2  12      798.37      744.27      8.15 o
   3   2  12      285.71      242.56      5.05 o
   4   2  12       73.54       78.85      4.40 o
   5   2  12       43.71       47.04      5.32 o
   6   2  12       37.08       41.96      6.17 o
   7   2  12        0.03        4.01      5.42 o
   0   3  12      163.27      151.04      7.10 o
   1   3  12        9.86       11.49      2.94 o
   2   3  12       72.49       78.66      3.78 o
   3   3  12       28.73       33.18      3.07 o
   4   3  12      213.80      216.24      9.12 o
   5   3  12       67.26       70.70      9.68 o
   6   3  12       95.97      103.18      7.96 o
   7   3  12       24.11       35.56      6.22 o
   0   4  12        4.97        5.24      6.07 o
   1   4  12       92.78       90.22      5.76 o
   2   4  12       52.17       50.26      4.19 o
   3   4  12       45.17       51.22      3.57 o
   4   4  12       54.20       53.97      6.47 o
   5   4  12       73.44       71.78      6.97 o
   6   4  12       59.69       57.40      6.85 o
   7   4  12       11.00       10.23      5.60 o
   0   5  12      126.18      129.20      9.55 o
   1   5  12       17.55       30.62      4.89 o
   2   5  12       69.26       66.51      5.45 o
   3   5  12      321.80      329.05      9.16 o
   4   5  12       59.56       61.03      6.63 o
   5   5  12       21.23       23.78      5.58 o
   6   5  12       53.97       47.17      9.11 o
   7   5  12       42.91       44.53      6.72 o
   0   6  12      179.81      203.47     11.56 o
   1   6  12       96.57       95.54      6.41 o
   2   6  12      212.16      183.73     13.12 o
   3   6  12      288.90      268.88     10.30 o
   4   6  12      104.68      101.64     11.20 o
   5   6  12       24.34       28.32      6.06 o
   6   6  12        7.04       12.86      6.37 o
   7   6  12        3.00        4.55      7.52 o
   0   7  12       19.16       10.36      6.21 o
   1   7  12       48.52       53.83      5.59 o
   2   7  12        6.27        2.65      4.15 o
   3   7  12      116.72      102.81      6.25 o
   4   7  12       13.56        9.36      8.39 o
   5   7  12       81.66       89.11      9.96 o
   6   7  12       25.36       29.21      5.98 o
   0   8  12      120.26      126.51     10.52 o
   1   8  12       62.80       57.27      6.14 o
   2   8  12       13.13       18.11      5.04 o
   3   8  12       88.04       83.90      6.14 o
   4   8  12       57.39       56.55     10.28 o
   5   8  12        0.39        5.71      7.37 o
   0   9  12        8.71       10.69      7.95 o
   1   9  12       12.37       26.24      5.73 o
   2   9  12       81.62       90.31      6.73 o
   3   9  12       18.60       25.89      5.01 o
   4   9  12       77.51       64.62     10.76 o
   5   9  12        3.48        6.39      8.80 o
   0  10  12       28.44       27.44      8.41 o
   1  10  12      103.15      109.32      7.55 o
   2  10  12       73.05       63.10      6.36 o
   3  10  12       51.88       53.00      6.04 o
   4  10  12        3.50        6.46      8.40 o
   0  11  12       16.12       24.27      7.57 o
   1  11  12        7.72        8.80      4.83 o
   2  11  12       38.71       32.12      5.80 o
   3  11  12       24.60       31.74      5.93 o
   0  12  12        6.01        5.58      8.35 o
   1  12  12       56.18       70.77      7.27 o
   2  12  12        2.54       10.99      5.46 o
   3  12  12       34.07       34.69      8.15 o
   0  13  12        4.27        5.43      7.86 o
   1  13  12       31.58       20.67      8.42 o
   2  13  12       12.41       17.09      7.33 o
   3  13  12       15.91       15.04      7.90 o
   1   0  13      175.67      155.64      8.39 o
   2   0  13       14.94       29.99      3.89 o
   3   0  13        5.30        4.41      3.10 o
   4   0  13      593.70      581.99     19.37 o
   5   0  13       12.78        8.65      8.80 o
   6   0  13        0.12        1.78      8.36 o
   7   0  13        7.43        9.22      8.45 o
   0   1  13      378.03      375.52     10.27 o
   1   1  13        3.77        9.02      2.94 o
   2   1  13      140.25      121.03      4.11 o
   3   1  13       19.25       22.65      2.68 o
   4   1  13        4.59        7.60      5.83 o
   5   1  13       97.35      110.66      9.57 o
   6   1  13       43.98       44.82      5.37 o
   7   1  13        5.88        5.86      8.42 o
   0   2  13       16.65        9.98      3.91 o
   1   2  13       92.10       80.34      3.58 o
   2   2  13       62.08       64.31      3.62 o
   3   2  13       80.17       85.23      3.79 o
   4   2  13      197.52      215.97      7.93 o
   5   2  13       76.69       76.47      5.90 o
   6   2  13       69.71       79.97      7.51 o
   7   2  13        8.12        9.39      8.10 o
   0   3  13      193.10      166.42      7.56 o
   1   3  13       76.06       73.75      4.01 o
   2   3  13       15.48       13.05      3.04 o
   3   3  13      105.98       95.24      3.93 o
   4   3  13        2.08        4.47      5.70 o
   5   3  13       30.15       27.19      6.79 o
   6   3  13        3.29        7.24      5.66 o
   7   3  13       11.60       12.56      8.98 o
   0   4  13       44.53       46.68      5.74 o
   1   4  13      170.12      156.36      5.35 o
   2   4  13       30.09       31.68      3.58 o
   3   4  13       45.82       43.34      3.68 o
   4   4  13       27.27       28.82      6.61 o
   5   4  13       65.74       59.31      7.08 o
   6   4  13       41.27       38.02      6.80 o
   0   5  13      297.04      311.88     13.64 o
   1   5  13      258.53      236.82     14.90 o
   2   5  13        4.96        9.08      4.53 o
   3   5  13       32.29       25.67      3.45 o
   4   5  13       41.69       55.45      7.04 o
   5   5  13       52.92       59.63      6.98 o
   6   5  13       23.95       22.48      6.94 o
   0   6  13       64.17       64.27      8.55 o
   1   6  13       22.35       24.70      5.35 o
   2   6  13       28.21       27.01      5.22 o
   3   6  13        7.22       10.25      4.52 o
   4   6  13       16.25       15.91      6.27 o
   5   6  13        3.49        7.65      5.63 o
   6   6  13       12.71       17.66      8.84 o
   0   7  13      127.48      132.78     10.76 o
   1   7  13      117.61      121.47      7.36 o
   2   7  13       25.90       29.86      5.05 o
   3   7  13        0.86        4.47      4.47 o
   4   7  13        7.72       11.29      8.96 o
   5   7  13        0.80       -0.53      5.91 o
   0   8  13      391.14      385.95     15.93 o
   1   8  13        7.72       13.10      5.27 o
   2   8  13       11.12       14.05      4.81 o
   3   8  13        4.80        8.13      4.72 o
   4   8  13       22.36       27.04      9.23 o
   0   9  13       45.36       51.20      9.08 o
   1   9  13       15.34       14.03      5.35 o
   2   9  13      102.48      119.49      7.53 o
   3   9  13       80.35       86.42      9.67 o
   4   9  13        6.50        7.37      7.27 o
   0  10  13        4.61        6.04      7.98 o
   1  10  13        2.84        9.59      5.47 o
   2  10  13       14.20       17.62      5.47 o
   3  10  13       25.51       23.05      5.68 o
   0  11  13       44.21       42.91      8.53 o
   1  11  13       13.52       15.01      5.51 o
   2  11  13       10.29        9.59      5.60 o
   3  11  13        4.56        5.78      6.69 o
   0  12  13       31.43       29.76      9.57 o
   1  12  13       33.71       31.02      6.18 o
   2  12  13       48.18       51.82      9.03 o
   3  12  13        9.27        5.50      7.35 o
   0   0  14      105.02      117.45     10.74 o
   1   0  14       90.13       93.35      6.82 o
   2   0  14       22.48       22.33      4.64 o
   3   0  14      258.67      257.11      8.97 o
   4   0  14        0.85        2.04      8.69 o
   5   0  14       28.20       36.44     10.00 o
   6   0  14       15.48       15.87      8.88 o
   0   1  14      182.11      164.75      6.36 o
   1   1  14      179.13      139.76      4.76 o
   2   1  14      320.68      313.46      6.01 o
   3   1  14       11.94       13.29      4.12 o
   4   1  14        0.62        2.85      5.75 o
   5   1  14       27.40       40.27      5.18 o
   6   1  14       68.68       67.54      6.21 o
   0   2  14        4.60       12.42      4.10 o
   1   2  14      335.87      330.98      5.92 o
   2   2  14      159.56      149.36      4.83 o
   3   2  14       53.57       53.69      3.56 o
   4   2  14       21.26       19.75      4.65 o
   5   2  14        1.20        3.25      4.90 o
   6   2  14        2.39        6.72      9.05 o
   0   3  14       88.27       93.85      6.62 o
   1   3  14      429.27      439.25      7.27 o
   2   3  14      141.82      126.81      4.73 o
   3   3  14       26.45       22.68      3.11 o
   4   3  14       39.44       53.91      6.79 o
   5   3  14       16.35       15.38      5.88 o
   6   3  14       16.59       18.91      9.49 o
   0   4  14      175.88      171.41      8.22 o
   1   4  14      127.47      121.72      5.11 o
   2   4  14      227.02      225.39      6.20 o
   3   4  14        7.74        6.85      3.15 o
   4   4  14       33.64       29.72      6.05 o
   5   4  14       16.57       19.45      6.02 o
   0   5  14      109.12      121.34      7.32 o
   1   5  14       68.24       79.81      4.73 o
   2   5  14       89.92       80.88      4.60 o
   3   5  14       74.62       83.62      4.53 o
   4   5  14        8.82       15.01      6.16 o
   5   5  14       16.29       18.87      6.57 o
   0   6  14       24.43       26.99      7.59 o
   1   6  14        8.67        9.59      4.90 o
   2   6  14       66.64       70.10      6.12 o
   3   6  14       37.89       35.86      3.91 o
   4   6  14        1.90        0.93      6.01 o
   5   6  14        7.52       14.21      9.72 o
   0   7  14      137.89      150.89     11.51 o
   1   7  14       61.53       66.76      6.44 o
   2   7  14       33.94       34.00      5.51 o
   3   7  14       72.68       82.19     10.71 o
   4   7  14        2.61        6.60      6.24 o
   0   8  14       16.10       26.27      8.01 o
   1   8  14      153.01      159.14     14.01 o
   2   8  14       35.57       29.10      5.49 o
   3   8  14       47.15       42.32     10.20 o
   0   9  14       36.74       27.49      8.41 o
   1   9  14       31.32       32.53      5.68 o
   2   9  14       35.50       41.10     10.53 o
   3   9  14       13.29       17.99      9.32 o
   0  10  14       11.91       12.65      7.10 o
   1  10  14       21.92       34.78      7.35 o
   2  10  14        7.69        5.42      5.16 o
   0  11  14       55.29       73.75     10.71 o
   1  11  14       15.30       12.49      5.62 o
   2  11  14        4.22        8.73      7.35 o
   1  12  14       10.16        7.54      8.46 o
   2  12  14       16.84       17.79      7.52 o
   1   0  15       59.34       57.05      4.91 o
   2   0  15       63.19       61.31      4.97 o
   3   0  15        0.45        0.12      5.11 o
   4   0  15       33.93       29.25      9.67 o
   5   0  15       51.21       56.80     10.83 o
   0   1  15        2.26        2.46      4.10 o
   1   1  15       27.40       27.38      3.27 o
   2   1  15       92.06       87.25      3.47 o
   3   1  15       11.57       12.13      3.66 o
   4   1  15       33.21       31.24      5.44 o
   5   1  15        7.16        9.02      4.84 o
   0   2  15        0.36        1.60      4.15 o
   1   2  15       23.44       28.49      3.36 o
   2   2  15       30.31       38.01      3.70 o
   3   2  15       40.45       34.77      4.12 o
   4   2  15       17.48       27.84      5.17 o
   5   2  15       19.50       26.16      5.53 o
   0   3  15       16.40       21.79      5.73 o
   1   3  15       28.99       21.96      3.88 o
   2   3  15        2.39        5.64      3.43 o
   3   3  15        0.88        5.79      4.11 o
   4   3  15       57.19       82.43      7.60 o
   5   3  15       19.26        5.98      7.54 o
   0   4  15       75.96       76.30      6.44 o
   1   4  15       55.03       60.70      4.48 o
   2   4  15       41.85       43.53      4.23 o
   3   4  15       93.74       96.07      6.06 o
   4   4  15       16.10       20.72      6.92 o
   0   5  15      168.02      159.99      8.41 o
   1   5  15       11.95       13.16      3.73 o
   2   5  15       50.98       66.83      6.17 o
   3   5  15       20.44       21.50      4.82 o
   4   5  15        6.65       16.89      6.62 o
   0   6  15        7.71        9.61      5.56 o
   1   6  15       16.24       13.85      3.71 o
   2   6  15        6.03       10.58      3.69 o
   3   6  15       12.81       20.34      4.69 o
   0   7  15        0.21        5.73      7.70 o
   1   7  15       18.79       16.48      5.32 o
   2   7  15       20.24       24.33      5.20 o
   3   7  15       25.24       23.08      4.88 o
   0   8  15       14.67       19.44      7.94 o
   1   8  15       21.30       18.30      5.47 o
   2   8  15       14.84       18.60      5.53 o
   0   9  15       61.29       54.30      8.76 o
   1   9  15       61.16       60.01      6.78 o
   2   9  15        8.47       11.64      5.63 o
   0  10  15        4.52        2.97      8.68 o
   1  10  15       10.16       18.62      7.70 o
   2  10  15       10.30        3.82      6.75 o
   1  11  15        4.64        1.19      8.02 o
   2  11  15        4.92        8.96      7.14 o
   0   0  16       19.78       26.61      6.00 o
   1   0  16       15.80        8.48      4.11 o
   2   0  16        6.73        4.79      3.78 o
   3   0  16        3.66        3.80      5.24 o
   4   0  16        0.11       -3.45      7.92 o
   0   1  16        5.03        4.14      4.14 o
   1   1  16       50.85       50.04      3.70 o
   2   1  16       29.81       31.95      3.01 o
   3   1  16        9.86        9.98      4.23 o
   4   1  16        5.95        6.62      4.83 o
   0   2  16        0.16       -1.64      4.47 o
   1   2  16       17.41       19.43      3.63 o
   2   2  16        9.95        8.77      3.35 o
   3   2  16       46.33       51.13      4.58 o
   4   2  16       42.37       44.75      5.96 o
   0   3  16       12.34       15.59      5.56 o
   1   3  16        9.99       11.51      3.71 o
   2   3  16       35.99       33.44      3.97 o
   3   3  16       34.07       34.06      4.81 o
   0   4  16       52.38       47.45      6.61 o
   1   4  16       67.52       71.10      4.85 o
   2   4  16       43.80       44.16      4.16 o
   3   4  16        1.90       -0.80      5.47 o
   0   5  16        9.84       17.30      5.97 o
   1   5  16       55.25       61.87      4.73 o
   2   5  16        8.68        7.61      3.51 o
   3   5  16       38.56       41.76      6.64 o
   0   6  16       33.35       30.44      9.54 o
   1   6  16       33.21       36.09      4.29 o
   2   6  16       45.91       53.16      4.70 o
   0   7  16        0.04        3.51      5.71 o
   1   7  16        3.17        4.58      3.68 o
   2   7  16       37.44       27.84      4.76 o
   0   8  16       53.24       52.53      9.27 o
   1   8  16       15.82       12.50      5.62 o
   2   8  16       12.84       28.66      8.19 o
   0   9  16       47.50       60.72      9.35 o
   1   9  16       10.09        9.28      8.24 o
   2   9  16       25.31       25.01      7.55 o
   2  10  16       11.14       10.56      7.67 o
   1   0  17       30.65       26.15      4.13 o
   2   0  17        2.71        5.17      5.87 o
   0   1  17       25.15       29.45      4.65 o
   1   1  17       56.15       57.26      3.54 o
   2   1  17        3.32        0.95      3.98 o
   0   2  17        8.70       11.01      5.51 o
   1   2  17       23.27       18.94      3.52 o
   2   2  17       29.79       25.64      4.42 o
   0   3  17       19.00       12.84      5.41 o
   1   3  17       37.92       37.42      4.38 o
   2   3  17        8.51        9.98      4.78 o
   0   4  17        8.32        4.99      5.25 o
   1   4  17       28.35       28.35      4.21 o
   2   4  17       53.56       55.56      5.47 o
   0   5  17       33.48       31.07      6.03 o
   1   5  17       11.39       10.35      3.75 o
   2   5  17       25.12       27.75      8.94 o
   0   6  17       19.25       19.12      5.95 o
   1   6  17       13.00       11.15      4.55 o
   2   6  17       21.98       20.34      8.61 o
   0   7  17       14.49       22.20      7.92 o
   1   7  17        1.10        1.95      5.65 o
   2   7  17       26.80       23.99      8.60 o
   1   8  17       11.84       10.99      7.14 o
   2   8  17        7.76        2.26      8.13 o
   0   0  18       37.33       32.68      6.16 o
   1   0  18        1.19        0.52      4.03 o
   2   0  18       31.10       39.58      9.54 o
   0   1  18       13.39       16.85      4.20 o
   1   1  18        5.06        4.65      3.04 o
   2   1  18        2.06        3.05      8.34 o
   0   2  18        0.98        2.58      5.62 o
   1   2  18       13.82       12.53      4.47 o
   2   2  18        2.87        1.55      7.68 o
   0   3  18        3.18        3.65      5.44 o
   1   3  18       34.88       41.23      5.20 o
   2   3  18       28.32       29.28      9.13 o
   0   4  18        0.48        3.86      6.00 o
   1   4  18        6.33        4.85      5.53 o
   2   4  18        5.06       12.30      8.68 o
   0   5  18        0.86        0.93      7.71 o
   1   5  18        1.04        2.87      5.75 o
   2   5  18       11.22       11.25      8.55 o
   1   6  18       29.31       25.43      8.14 o
   2   6  18       28.32       31.40      9.72 o
   1   0  19        0.01       -2.77      7.57 o
   0   1  19        1.29        0.10      5.30 o
   1   1  19       15.28       18.48      5.22 o
   2   1  19        6.35       13.07      8.76 o
   1   2  19       24.62       23.17      5.75 o
   2   2  19       10.91        3.79      8.31 o
   1   3  19       11.92        9.17      7.61 o
   1   4  19        2.80        1.92      7.27 o
 
